# Supplementary material for: Biochemical Diversification through Foreign Gene Expression in Bdelloid Rotifers
Source: PLoS Genet. 2012 Nov 15;8(11):e1003035. doi: 10.1371/journal.pgen.1003035 (PMC3499245; doi:10.1371/journal.pgen.1003035)
Supplement: Table S1 — List of 28,922 sequences with at least one hit with E-value≤10−5. Shown are transcript name, accession number, sequence length, minimum E-value and bit score for each taxon, alien index and best taxon, hU and best taxon, monophyly support of each taxon, monophyly support of the transcript with each taxon, phylogenetic classification, and summary table of the phylogenetic assignment. (XLSX) [file pgen.1003035.s007.xlsx]

## Sheet: Sheet1
Transcript name	Accession number	Length	min E metazoa	min E archaea	min E eubacteria	min E fungi	min E plants	min E protista	alien index	best alien index taxon	max bitscore metazoa	max bitscore archaea	max bitscore eubacteria	max bitscore fungi	max bitscore plants	max bitscore protista	hU	best hU taxon	monophyly of metazoa	monophyly of archaea	monophyly of eubacteria	monophyly of fungi	monophyly of plants	monophyly of protista	monophyly of contig with metazoa	monophyly of contig with archaea	monophyly of contig with eubacteria	monophyly of contig with fungi	monophyly of contig with plants	monophyly of contig with protista	phylogenetic classification	phylogenetic group	contigs	%
transcript7	HE687510	586	3e-18	8e-32	2e-59	5e-12	1e-15	1e-16	94.8115	eubacteria	90.9	135	230	71.6	80.9	85.9	139.1	eubacteria	0.881	-1	0.685	-1	-1	0.932	-1	-1	1	-1	-1	-1	5	phylogenetic group 1	20	2.20264
transcript158	HE687560	536	2e-07	1	0.015	1e-19	2e-16	4e-11	28.3242	fungi	54.7	1	41.6	96.7	82.8	67.4	42	fungi	0.911	NA	NA	0	0.928	0.935	-1	NA	NA	0.997	-1	-1	5	phylogenetic group 2	0	0
transcript330	HE687611	1545	8e-48	0.81	9e-29	3e-86	4e-21	3e-20	88.4791	fungi	191	34.3	131	320	100	100	129	fungi	-1	NA	0.992	0.926	0.868	0	-1	NA	-1	0.926	-1	-1	5	phylogenetic group 3	1	0.110132
transcript336	HE687614	249	9e-12	1e-16	4e-21	4e-19	1e-23	2e-17	27.5257	plants	68.2	83.6	102	94	105	87	36.8	plants	-1	0.915	-1	0.943	-1	-1	-1	-1	-1	-1	-1	-1	4	phylogenetic group 4	513	56.4978
transcript457	HE687664	505	6e-17	0.24	2e-15	3e-26	4e-16	7e-13	21.4164	fungi	86.3	33.5	84	118	82	73.2	31.7	fungi	-1	NA	-1	0.884	-1	-1	-1	NA	-1	0.861	-1	-1	5	phylogenetic group 5	374	41.1894
transcript468	HE687669	334	9e-09	1e-09	1e-27	4e-09	2e-08	7e-22	43.6438	eubacteria	58.2	60.1	124	60.8	55.5	102	65.8	eubacteria	-1	-1	0.709	-1	-1	-1	-1	-1	-1	-1	-1	-1	4	phylogenetic groups 4+5	887	97.6872
transcript486	HE687673	219	3e-10	9e-12	6e-24	5e-12	1e-11	2e-10	31.543	eubacteria	63.2	67.4	112	70.5	66.2	63.9	48.8	eubacteria	-1	-1	0.853	-1	-1	-1	-1	-1	0.853	-1	-1	-1	5	tot	908	100
transcript527	HE687684	409	3e-06	4e-07	3e-15	0.29	0.001	0.0001	20.7233	eubacteria	50.1	52	83.2	34.7	40	44.7	33.1	eubacteria	-1	0.994	-1	NA	NA	NA	-1	-1	-1	NA	NA	NA	4
transcript631	HE687719	368	2e-07	0.0002	0.001	3e-20	6e-06	8e-14	29.5281	fungi	53.5	42.7	45.1	97.8	47	75.5	44.3	fungi	-1	NA	NA	0.94	0	-1	-1	NA	NA	-1	-1	-1	4
transcript641	HE687722	557	2e-14	2e-18	2e-25	1e-16	4e-14	2e-09	25.3284	eubacteria	78.6	90.5	117	87	75.5	62	38.4	eubacteria	-1	-1	-1	-1	-1	-1	-1	-1	-1	-1	-1	-1	4
transcript772	HE687763	665	1e-16	4e-18	3e-25	2e-16	3e-07	6e-20	19.6247	eubacteria	85.9	90.1	117	86.7	53.1	97.4	31.1	eubacteria	-1	1	-1	0.729	-1	-1	-1	-1	-1	-1	-1	-1	4
transcript896	HE687803	353	2e-08	4e-11	2e-11	3e-09	2e-21	1e-17	29.9336	plants	57.4	65.1	70.5	61.2	98.6	88.2	41.2	plants	-1	-1	-1	-1	-1	-1	-1	-1	-1	-1	-1	-1	4
transcript1010	HE687847	949	1e-19	3.6	0.87	3e-19	2e-30	5e-29	24.6353	plants	96.7	31.2	37.4	97.1	130	128	33.3	plants	0.88	NA	NA	-1	0.999	-1	-1	NA	NA	-1	0.933	-1	5
transcript1070	HE687869	363	9e-09	2.6	1e-12	2e-17	3e-09	0.33	19.9248	fungi	58.2	29.3	74.3	88.2	58.2	33.5	30	fungi	-1	NA	0.776	-1	0	NA	-1	NA	-1	-1	-1	NA	4
transcript1107	HE687881	365	3e-16	1.5	0.56	1e-26	6e-19	7e-28	26.7837	protista	82.8	30	35.8	119	90.1	122	39.2	protista	0.909	NA	NA	-1	0.912	0.927	-1	NA	NA	-1	-1	0.927	5
transcript1321	HE687935	584	1e-05	3e-05	1e-36	5e-42	0.003	9e-11	83.5862	fungi	49.3	47	154	171	39.7	66.6	121.7	fungi	0.929	NA	-1	0.969	NA	0	-1	NA	-1	0.764	NA	-1	5
transcript1427	HE687975	1012	3e-25	5.1	2e-33	1e-27	0.83	3e-27	18.8261	eubacteria	115	30.8	145	124	32.7	122	30	eubacteria	0.993	NA	0.885	-1	NA	-1	-1	NA	0.845	-1	NA	-1	5
transcript1630	HE688042	623	4e-09	8e-07	3e-23	3e-05	3e-08	0.0001	32.5239	eubacteria	60.8	52.4	110	49.3	56.2	46.6	49.2	eubacteria	0.988	0	0.67	NA	0	NA	-1	-1	0.67	NA	-1	NA	5
transcript1658	HE688050	359	2e-09	1e-19	3e-18	2e-20	3e-27	3e-09	41.0411	plants	60.5	93.6	93.2	98.2	117	60.1	56.5	plants	-1	0.983	-1	-1	-1	-1	-1	-1	-1	-1	-1	-1	4
transcript1675	HE688055	333	5e-09	1e-15	1e-25	8e-18	3e-05	1e-10	38.4508	eubacteria	58.9	80.5	117	89.7	44.7	65.1	58.1	eubacteria	-1	-1	-1	0.96	NA	-1	-1	-1	-1	-1	NA	-1	4
transcript1909	HE688115	269	3e-06	4e-20	4e-23	2e-21	4e-05	6e-16	38.8563	eubacteria	50.1	95.1	109	101	44.3	82.4	58.9	eubacteria	-1	-1	-1	-1	NA	-1	-1	-1	-1	-1	NA	-1	4
transcript2008	HE688149	214	1e-07	0.41	1	1e-22	5e-08	1e-23	36.8414	protista	54.3	32	1	105	53.9	108	53.7	protista	-1	NA	NA	-1	0.12	-1	-1	NA	NA	-1	-1	-1	4
transcript2388	HE688271	399	2e-10	3e-08	2e-06	3e-30	0.0003	5e-07	45.6462	fungi	63.5	55.5	54.3	130	41.6	52.8	66.5	fungi	0.81	-1	0.973	0.307	NA	0.986	-1	-1	-1	0.991	NA	-1	5
transcript2449	HE688289	320	2e-07	6e-10	5e-18	1.5	0.0005	0.11	24.4121	eubacteria	53.9	61.2	92.4	32.3	40.8	35	38.5	eubacteria	-1	-1	-1	NA	NA	NA	-1	-1	-1	NA	NA	NA	4
transcript2533	HE688313	624	2e-10	1.4	3e-21	5e-09	0.51	0.74	24.923	eubacteria	65.5	31.6	103	62	32.3	33.9	37.5	eubacteria	-1	NA	-1	-1	NA	NA	-1	NA	-1	-1	NA	NA	4
transcript2751	HE688380	258	8e-07	0.0009	8e-16	6e-07	5e-05	3e-06	20.7233	eubacteria	51.6	40.8	85.1	53.5	43.9	50.4	33.5	eubacteria	0	NA	-1	-1	NA	0	-1	NA	0	-1	NA	-1	5
transcript3374	HE688584	214	3e-12	3e-11	4e-23	9e-22	2e-12	1e-09	25.0408	eubacteria	69.7	65.5	109	102	68.6	61.6	39.3	eubacteria	-1	-1	-1	-1	-1	-1	-1	-1	-1	-1	-1	-1	4
transcript3475	HE688617	292	8e-08	0.0009	7e-20	0.13	8e-06	4e-07	27.7646	eubacteria	55.1	40.8	98.6	35.8	46.6	53.1	43.5	eubacteria	-1	NA	-1	NA	0	0	-1	NA	-1	NA	-1	-1	4
transcript3507	HE688624	1463	1e-21	0.26	0.94	4e-30	0.093	0.55	19.337	fungi	104	35.8	38.1	134	36.6	36.2	30	fungi	1	NA	NA	0.852	NA	NA	0.995	NA	NA	0.995	NA	NA	1
transcript3509	HE688626	1072	7e-10	1.9	0.61	7e-11	8e-07	5e-36	60.2037	protista	64.7	32.3	38.1	69.3	52.8	152	87.3	protista	-1	NA	NA	0.91	-1	0	-1	NA	NA	-1	-1	1	5
transcript3514	HE688631	1406	3e-11	2e-13	1e-39	5e-16	0.002	5e-07	65.571	eubacteria	69.7	75.9	167	87	42	56.2	97.3	eubacteria	0.865	0.804	0.507	-1	NA	0	-1	-1	1	-1	NA	-1	5
transcript3526	HE688637	1179	1e-71	0.97	3.5	7e-125	2e-80	9e-121	122.394	fungi	270	33.5	35.8	448	297	433	178	fungi	1	NA	NA	-1	0.846	-1	-1	NA	NA	-1	-1	-1	4
transcript3527	HE688638	1625	7e-08	1e-13	4e-35	1e-13	0.0001	8e-07	62.7294	eubacteria	58.9	76.6	152	79.3	46.2	55.8	93.1	eubacteria	-1	-1	0.842	-1	NA	0	-1	-1	0.996	-1	NA	-1	5
transcript3532	HE688640	1540	3e-11	5e-26	1e-31	0.13	0.001	0.014	47.1503	eubacteria	70.1	117	140	39.3	43.1	41.6	69.9	eubacteria	1	-1	-1	NA	NA	NA	-1	-1	-1	NA	NA	NA	4
transcript3548	HE688652	1656	4e-09	1e-23	3e-74	3e-74	9e-68	1e-80	164.87	protista	63.2	110	282	280	256	301	237.8	protista	-1	-1	1	1	1	-1	-1	-1	0.798	-1	-1	-1	5
transcript3551	HE688655	1198	9e-25	5e-34	3e-68	7e-83	4e-66	5e-27	133.801	fungi	114	144	261	308	249	122	194	fungi	-1	-1	0.976	0.983	1	-1	-1	-1	-1	0.889	-1	-1	5
transcript3554	HE688657	1981	1e-05	1e-16	5e-62	2e-13	5e-06	2e-31	129.638	eubacteria	51.6	87	242	79	51.2	138	190.4	eubacteria	-1	-1	0	-1	-1	1	-1	-1	-1	-1	-1	-1	4
transcript3557	HE688660	837	9e-38	8.6	4.6	7e-32	7e-34	6e-49	25.7339	protista	156	29.6	34.7	138	142	194	38	protista	0.994	NA	NA	0.994	1	-1	-1	NA	NA	-1	-1	-1	4
transcript3558	HE688661	1293	4e-39	5e-43	3e-62	4e-118	1e-24	6e-20	181.904	fungi	162	174	242	426	112	99	264	fungi	-1	-1	0.331	0.967	0.359	-1	-1	-1	-1	1	-1	-1	5
transcript3594	HE688691	1251	9e-12	2e-25	4e-34	2e-15	4e-45	5e-35	76.7962	plants	71.2	115	148	84.7	180	149	108.8	plants	0.869	-1	0.956	0.997	-1	0.988	-1	-1	-1	-1	-1	-1	4
transcript3595	HE688692	1506	1e-46	7e-42	1e-55	2e-45	5e-27	7e-12	20.7233	eubacteria	187	170	220	184	120	72.4	33	eubacteria	1	-1	-1	-1	0.993	-1	-1	-1	-1	-1	-1	-1	4
transcript3611	HE688703	1150	8e-07	2e-07	7e-35	3e-36	8e-06	3e-37	70.0584	protista	54.7	55.5	150	154	49.7	156	101.3	protista	1	0.987	-1	0.954	0	0.27	-1	-1	-1	-1	-1	0.27	5
transcript3622	HE688710	1970	9e-10	1e-10	2e-37	2e-78	0.02	1e-26	158.08	fungi	65.5	67	160	294	39.3	122	228.5	fungi	-1	0.987	0.964	0.661	NA	-1	-1	-1	-1	0.99	NA	-1	5
transcript3624	HE688712	1315	1e-10	5e-19	4e-26	0.42	0.001	0.02	35.4551	eubacteria	67.4	94.4	122	37.4	42.4	40.8	54.6	eubacteria	-1	-1	-1	NA	NA	NA	-1	-1	-1	NA	NA	NA	4
transcript3632	HE688719	956	4e-13	5e-28	4e-30	0.34	4e-05	0.0001	39.1439	eubacteria	75.1	123	134	37	47	47.4	58.9	eubacteria	-1	0.666	-1	NA	NA	NA	-1	-1	-1	NA	NA	NA	4
transcript3639	HE688725	1788	3e-13	5e-13	2e-50	5e-22	5e-08	5e-21	85.6011	eubacteria	77	75.1	203	107	57.8	103	126	eubacteria	NA	0	0.896	NA	NA	1	NA	-1	0.896	NA	NA	-1	5
transcript3655	HE688734	901	1e-13	3e-16	1e-80	1e-08	0.7	6e-12	154.273	eubacteria	76.6	84.3	302	61.6	32.7	71.6	225.4	eubacteria	0.957	0.863	1	0	NA	0	-1	-1	1	-1	NA	-1	5
transcript3663	HE688741	1004	2e-58	1e-34	1e-57	2e-39	5e-46	4e-70	26.9379	protista	225	145	226	164	182	265	40	protista	-1	0.819	0.982	1	0.962	-1	-1	-1	-1	-1	-1	-1	4
transcript3678	HE688753	619	3e-08	4e-41	1e-42	7e-32	0.65	7e-39	79.3865	eubacteria	58.2	166	175	137	32	160	116.8	eubacteria	-1	-1	-1	0.93	NA	-1	-1	-1	-1	-1	NA	-1	4
transcript3680	HE688755	1616	5e-49	6e-72	3e-109	3e-70	7e-46	2e-44	138.666	eubacteria	195	244	377	251	183	180	182	eubacteria	-1	-1	0.927	0.99	-1	-1	-1	-1	-1	-1	-1	-1	4
transcript3684	HE688757	1274	5e-19	4e-35	2e-52	0.89	4e-09	5e-06	76.9016	eubacteria	95.5	147	209	36.2	60.8	52.8	113.5	eubacteria	0.995	-1	-1	NA	1	0	-1	-1	-1	NA	-1	-1	4
transcript3692	HE688763	1334	1e-34	1.5	4e-49	1e-17	7.7	1e-30	33.1525	eubacteria	147	33.1	198	92.4	30	134	51	eubacteria	-1	NA	-1	0.864	NA	0	-1	NA	-1	-1	NA	-1	4
transcript3703	HE688771	689	1e-10	3e-20	2e-23	0.58	9e-05	1e-06	29.2405	eubacteria	66.2	97.1	112	35.4	45.1	53.5	45.8	eubacteria	0.759	-1	-1	NA	NA	0.624	-1	-1	-1	NA	NA	-1	4
transcript3718	HE688781	1551	4e-18	0.16	1e-07	1e-44	6e-25	2e-35	61.2535	fungi	92.8	36.6	61.2	132	96.7	107	39.2	fungi	-1	NA	-1	0.986	1	-1	-1	NA	-1	0.879	-1	-1	5
transcript3723	HE688783	1126	2e-09	0.53	4e-23	0.44	6e-05	6e-12	31.543	eubacteria	63.5	34.3	112	37	46.6	72	48.5	eubacteria	-1	NA	-1	NA	NA	-1	-1	NA	-1	NA	NA	-1	4
transcript3734	HE688791	1090	5e-30	3e-16	6e-66	9e-17	2e-19	2e-22	82.7107	eubacteria	131	84.7	254	89	95.1	106	123	eubacteria	-1	-1	0.652	-1	-1	1	-1	-1	0.919	-1	-1	-1	5
transcript3762	HE688812	1521	5e-23	1e-16	8e-62	5e-15	9e-16	1e-13	89.3308	eubacteria	108	87	241	84	83.2	78.6	133	eubacteria	-1	-1	0.658	0.964	-1	0.639	-1	-1	-1	-1	-1	-1	4
transcript3791	HE688833	1511	2e-97	2e-25	0	2e-77	9e-05	7e-92	237.859	eubacteria	356	115	687	291	46.6	338	331	eubacteria	-1	-1	0.997	-1	NA	-1	-1	-1	0.997	-1	NA	-1	5
transcript3795	HE688835	629	5e-12	4e-33	4e-34	2e-48	7e-46	8e-48	83.8094	fungi	70.5	139	147	192	181	189	121.5	fungi	0	-1	-1	0.988	0.79	-1	-1	-1	-1	-1	-1	-1	4
transcript3816	HE688853	1127	6e-63	4e-09	1e-102	1e-06	1e-08	3e-08	91.5926	eubacteria	241	61.2	376	55.5	58.9	60.1	135	eubacteria	-1	-1	0.989	1	-1	0.681	-1	-1	0.96	-1	-1	-1	5
transcript3820	HE688856	1226	2e-16	0.46	4e-39	7e-35	0.63	1e-32	52.2663	eubacteria	87	34.7	165	149	33.5	141	78	eubacteria	-1	NA	-1	1	NA	-1	-1	NA	-1	0.883	NA	-1	5
transcript3822	HE688858	1125	8e-12	4e-19	5e-26	0.26	5e-05	2e-05	32.7062	eubacteria	71.2	94.4	121	37.7	47	50.4	49.8	eubacteria	0.998	-1	-1	NA	NA	NA	-1	-1	-1	NA	NA	NA	4
transcript3829	HE688863	1120	2e-44	1e-49	1e-56	4e-41	1e-28	9e-14	28.3242	eubacteria	179	195	223	169	125	78.2	44	eubacteria	1	-1	-1	-1	1	0.907	-1	-1	-1	-1	-1	-1	4
transcript3832	HE688866	882	5e-07	2e-07	6e-38	5e-09	9e-06	6e-09	71.1978	eubacteria	54.7	55.1	160	62.8	48.9	61.6	105.3	eubacteria	-1	0	-1	-1	0	-1	-1	0	-1	-1	-1	-1	5
transcript3839	HE688871	1315	7e-24	6e-18	2e-77	8e-80	1e-28	5e-12	128.811	fungi	111	90.9	292	298	125	72.8	187	fungi	-1	-1	0.954	0.995	0.966	0	-1	-1	-1	-1	-1	-1	4
transcript3851	HE688880	1671	4e-48	6e-36	7e-102	4e-50	2e-42	2e-42	123.78	eubacteria	192	150	374	200	171	174	182	eubacteria	1	1	0.905	0.985	0.981	-1	-1	-1	1	-1	-1	-1	5
transcript3867	HE688894	1043	5e-14	1e-21	1e-38	7.4	0.007	0.054	56.8715	eubacteria	78.6	102	163	32.7	39.7	38.9	84.4	eubacteria	0.999	-1	-1	NA	NA	NA	-1	-1	-1	NA	NA	NA	4
transcript3876	HE688902	1470	2e-07	0.15	9e-09	9e-37	2.3	0.013	67.5735	fungi	57.4	36.6	64.7	155	32	41.6	97.6	fungi	0.915	NA	0	0	NA	NA	-1	NA	-1	0.962	NA	NA	5
transcript3877	HE688903	916	3e-06	6e-39	6e-65	5e-50	7e-54	7e-59	135.159	eubacteria	52.4	159	250	199	208	227	197.6	eubacteria	0.844	-1	-1	0.83	0.715	0.949	-1	-1	-1	-1	0.966	-1	5
transcript3882	HE688906	663	8e-12	2e-22	4e-26	2e-21	2e-14	1e-13	32.9293	eubacteria	70.1	103	120	103	77.4	76.3	49.9	eubacteria	0.977	0.906	0.998	0.994	-1	-1	-1	-1	-1	-1	-1	-1	4
transcript3897	HE688916	949	7e-29	2e-37	3e-39	1e-21	6e-09	2e-27	23.8731	eubacteria	127	155	165	104	59.7	122	38	eubacteria	0.999	-1	-1	1	-1	-1	-1	-1	-1	-1	-1	-1	4
transcript3905	HE688922	1215	3e-24	5	1.2	7e-45	2e-19	4e-32	47.507	fungi	112	31.2	37.4	182	95.1	139	70	fungi	-1	NA	NA	0.992	-1	-1	-1	NA	NA	0.708	-1	-1	5
transcript3933	HE688938	1713	1e-21	2e-09	2e-40	3e-33	4e-08	3e-40	43.056	eubacteria	104	62.8	170	144	58.2	167	66	eubacteria	-1	0	0.773	-1	-1	-1	-1	-1	-1	-1	-1	-1	4
transcript3937	HE688941	1082	5e-27	4e-15	3e-38	3e-26	4e-19	2e-25	25.8393	eubacteria	121	81.3	162	120	93.6	117	41	eubacteria	-1	-1	-1	-1	-1	-1	-1	-1	-1	-1	-1	-1	4
transcript3939	HE688943	810	4e-30	5e-39	1e-102	4e-45	1e-23	5e-26	167.172	eubacteria	131	159	375	182	108	118	244	eubacteria	0.9	-1	0.993	0.976	1	-1	-1	-1	0.993	-1	-1	-1	5
transcript3947	HE688950	1132	2e-20	2.7	2e-30	5e-22	9e-18	2e-25	23.0259	eubacteria	99.8	32	136	106	89.4	117	36.2	eubacteria	-1	NA	-1	-1		0.944	-1	NA	-1	-1	-1	-1	4
transcript3957	HE688957	1371	1e-39	4.5	1e-48	5e-124	9e-26	7e-96	194.11	fungi	164	31.6	196	445	116	351	281	fungi	1	NA	-1	0.935	0.999	-1	-1	NA	-1	0.989	-1	-1	5
transcript3966	HE688963	750	5e-18	1e-14	4e-51	1e-23	0.037	5e-49	76.2085	eubacteria	90.9	78.6	204	110	36.6	194	113.1	eubacteria	0.952	0.998	0.852	-1	NA	0.786	-1	-1	-1	-1	NA	0.786	5
transcript4002	HE688987	1179	5e-06	1e-27	5e-28	4e-17	1e-05	2e-05	50.6569	eubacteria	52	122	128	90.5	48.9	50.8	76	eubacteria	-1	-1	-1	1	0	NA	-1	-1	-1	-1	-1	NA	4
transcript4005	HE688990	862	8e-16	4e-21	3e-33	0.29	5e-06	9e-05	40.1248	eubacteria	84	100	144	37	49.7	47.8	60	eubacteria	-1	-1	-1	NA	0	NA	-1	-1	-1	NA	0.494	NA	5
transcript4017	HE689001	858	6e-32	7e-37	1e-48	1e-28	1e-26	2e-31	38.6331	eubacteria	137	152	196	127	118	135	59	eubacteria	-1	-1	-1	-1	-1	-1	-1	-1	-1	-1	-1	-1	4
transcript4058	HE689035	532	4e-06	1e-11	2e-18	6e-11	5e-06	1e-08	28.3242	eubacteria	50.4	68.2	94.4	67.8	48.5	59.3	44	eubacteria	0.99	-1	0.596	-1	0	0.977	-1	-1	-1	-1	-1	-1	4
transcript4070	HE689044	691	8e-15	7e-20	1e-25	1e-12	6e-11	5e-20	25.1053	eubacteria	80.1	95.9	119	74.3	65.5	97.8	38.9	eubacteria	1	-1	-1	0.996	-1	1	-1	-1	-1	-1	-1	-1	4
transcript4074	HE689047	502	6e-08	7e-15	5e-27	3e-08	2e-07	7e-37	66.6208	protista	56.2	78.6	122	58.5	53.1	152	95.8	protista	0.925	-1	0.667	0.663	0.953	-1	-1	-1	-1	-1	-1	-1	4
transcript4075	HE689048	1366	2e-22	1e-22	2e-56	6e-43	1e-22	3e-21	78.2879	eubacteria	106	106	222	176	105	103	116	eubacteria	0.609	-1	-1	-1	0	0	-1	-1	-1	-1	-1	-1	4
transcript4083	HE689052	447	5e-11	2	0.15	7e-24	4e-07	2e-17	29.5971	fungi	66.2	30	37.7	110	51.6	88.2	43.8	fungi	-1	NA	NA	0.899	0.999	-1	-1	NA	NA	0.401	-1	-1	5
transcript4110	HE689071	539	6e-10	0.48	4e-23	5e-21	2e-20	4e-26	37.2468	protista	63.2	32.7	109	101	96.7	117	53.8	protista	-1	NA	-1	0.763	-1	-1	-1	NA	-1	-1	-1	-1	4
transcript4124	HE689085	874	1e-14	7e-56	2e-62	4e-69	4e-70	2e-13	127.558	plants	80.1	216	242	262	262	76.3	181.9	fungi	0.908	-1	0.997	-1	-1	-1	-1	-1	-1	-1	-1	-1	4
transcript4128	HE689087	1616	8e-25	4e-27	1e-41	0.006	5e-10	1e-06	38.9208	eubacteria	115	121	174	43.9	64.3	55.5	59	eubacteria	0.962	0.782	-1	NA	-1	0	0.926	-1	-1	NA	-1	-1	1
transcript4155	HE689107	1254	2e-10	9e-27	3e-39	0.078	0.0002	0.2	66.3695	eubacteria	66.6	120	165	39.7	45.4	37.4	98.4	eubacteria	-1	-1	-1	NA	NA	NA	-1	-1	-1	NA	NA	NA	4
transcript4161	HE689112	1126	1e-06	0.002	9e-17	6e-51	6e-16	2e-19	101.825	fungi	53.9	42.4	90.9	202	83.2	96.7	148.1	fungi	0.999	NA	-1	0.883	-1	-1	-1	NA	-1	1	-1	-1	5
transcript4176	HE689120	1572	1e-13	9e-05	6e-17	2e-14	1e-22	9e-29	34.6441	protista	78.2	47.4	92	82	105	128	49.8	protista	0.978	NA	-1	0.999	-1	-1	-1	NA	-1	-1	-1	-1	4
transcript4191	HE689133	730	3e-07	0.009	2e-09	6e-29	0.001	0.26	49.9637	fungi	55.1	39.3	65.5	128	41.2	35.8	72.9	fungi	-1	NA	0.764	0.995	NA	NA	-1	NA	-1	0.801	NA	NA	5
transcript4212	HE689146	996	7e-11	6e-35	1e-48	2e-38	3e-11	9e-12	87.1416	eubacteria	67.8	146	196	160	67.4	71.2	128.2	eubacteria	-1	-1	0.788	-1	-1	-1	-1	-1	-1	-1	-1	-1	4
transcript4226	HE689156	1022	9e-121	8e-102	7e-134	5e-31	7e-120	1e-104	30.1849	eubacteria	432	369	479	136	428	380	47	eubacteria	-1	0.968	-1	0.986	-1	-1	-1	-1	-1	-1	-1	-1	4
transcript4244	HE689166	1034	2e-07	1.1	1e-21	6e-12	7e-08	9e-07	32.9293	eubacteria	56.2	33.1	106	72.8	56.2	54.7	49.8	eubacteria	-1	NA	-1	0.983	0	0	-1	NA	-1	-1	-1	-1	4
transcript4248	HE689169	1155	5e-11	4e-16	1e-60	3e-50	2e-11	1e-43	114.436	eubacteria	68.6	84.7	236	200	68.6	177	167.4	eubacteria	-1	-1	-1	0.926	-1	-1	-1	-1	-1	-1	-1	-1	4
transcript4260	HE689176	696	7e-22	1e-26	2e-55	5e-23	6e-22	3e-18	77.2381	eubacteria	103	118	218	108	102	92	115	eubacteria	-1	-1	0.977	-1	-1	-1	-1	-1	0.977	-1	-1	-1	5
transcript4280	HE689187	778	4e-58	2	9e-85	4e-53	0.2	3e-59	61.3589	eubacteria	224	31.6	315	209	34.3	228	91	eubacteria	0.893	NA	0.986	0.999	NA	-1	-1	NA	0.986	-1	NA	-1	5
transcript4335	HE689219	965	2e-06	8e-06	6e-07	8e-25	3e-12	2e-12	42.3628	fungi	53.1	50.1	57.8	115	70.5	73.2	61.9	fungi	-1	1	-1	0.963	0.998	-1	-1	-1	-1	0.87	-1	-1	5
transcript4352	HE689229	839	5e-21	2e-28	1e-31	5e-25	1e-09	2e-24	24.6353	eubacteria	101	125	139	115	61.6	113	38	eubacteria	0.998	-1	-1	1	-1	-1	-1	-1	-1	-1	-1	-1	4
transcript4363	HE689238	1094	6e-14	8e-26	3e-76	2e-18	2e-07	2e-15	143.453	eubacteria	78.2	116	288	94.7	54.7	84	209.8	eubacteria	0.28	0.993	-1	-1	1	-1	-1	-1	-1	-1	-1	-1	4
transcript4379	HE689249	1046	5e-11	1e-20	2e-40	7e-08	2e-30	2e-25	67.6913	eubacteria	68.6	99.4	169	59.3	130	117	100.4	eubacteria	-1	0.499	-1	-1	0.988	-1	-1	-1	-1	-1	-1	-1	4
transcript4487	HE689316	1915	2e-28	0.79	0.003	5e-20	2e-34	1e-38	23.719	protista	127	34.7	47	100	145	161	34	protista	0.996	NA	NA	0.99	0.999	-1	-1	NA	NA	-1	-1	-1	4
transcript4507	HE689328	864	1e-17	8e-23	3e-30	5e-19	2e-25	3e-19	28.835	eubacteria	89.7	106	135	95.9	114	95.9	45.3	eubacteria	-1	-1	1	0.983	-1	-1	-1	-1	-1	0.859	-1	-1	5
transcript4544	HE689351	512	6e-25	0.051	7e-15	7e-27	8e-25	1e-37	29.4228	protista	112	35.8	82.4	120	110	155	43	protista	-1	NA	0.996	1	0	-1	-1	NA	-1	-1	-1	-1	4
transcript4548	HE689353	1040	1e-25	2e-32	2e-69	5e-65	1e-52	4e-66	100.621	eubacteria	116	138	265	249	205	251	149	eubacteria	-1	-1	-1	0.997	-1	-1	-1	-1	-1	-1	-1	-1	4
transcript4557	HE689357	835	2e-10	3e-19	7e-75	2e-11	1e-06	4e-13	148.415	eubacteria	65.9	94.4	283	70.9	52	75.5	217.1	eubacteria	-1	-1	0.83	-1	0	-1	-1	-1	0.997	-1	-1	-1	5
transcript4600	HE689386	1277	1e-63	2e-80	9e-79	3e-64	2e-63	1e-71	38.4508	archaea	243	298	296	247	241	270	55	archaea	-1	0.457	-1	0.989	-1	-1	-1	-1	-1	-1	-1	-1	4
transcript4661	HE689425	1301	1e-13	1.4	8e-23	0.01	0.31	0.0001	20.9464	eubacteria	77.8	33.1	111	42.7	34.7	48.1	33.2	eubacteria	0.995	NA	0.904	NA	NA	NA	0.994	NA	0.994	NA	NA	NA	1
transcript4774	HE689493	841	2e-08	0.0003	0.001	3e-18	2e-09	2e-13	22.6204	fungi	59.7	44.3	46.6	93.2	61.2	76.6	33.5	fungi	-1	NA	NA	-1	0	0	-1	NA	NA	-1	-1	-1	4
transcript4793	HE689506	917	6e-09	3.4	4.1	6.1	0.72	1e-19	24.8176	protista	61.2	31.2	35	32.7	32.7	97.4	36.2	protista	-1	NA	NA	NA	NA	-1	-1	NA	NA	NA	NA	-1	4
transcript4817	HE689522	479	2e-10	9e-35	7e-33	5e-53	9e-51	6e-42	98.0949	fungi	64.3	144	141	207	196	169	142.7	fungi	0	-1	-1	0.998	0.887	-1	-1	-1	-1	0.952	-1	-1	5
transcript4859	HE689546	797	1e-05	1e-26	3e-37	3e-25	1	1e-24	72.5841	eubacteria	49.7	118	157	116	32	113	107.3	eubacteria	-1	0	-1	-1	NA	-1	-1	-1	-1	-1	NA	-1	4
transcript4879	HE689563	856	5e-15	0.48	4e-17	2e-35	7e-25	6e-16	46.968	fungi	81.3	33.9	91.3	150	112	84.7	68.7	fungi	0.998	NA	-1	0.664	-1	-1	-1	NA	-1	0	-1	-1	5
transcript4888	HE689570	803	1e-06	0.15	4e-11	2e-45	2e-08	1e-23	89.1077	fungi	53.5	35.4	71.2	183	57.8	110	129.5	fungi	0.378	NA	-1	0.993		-1	-1	NA	-1	0.72	-1	-1	5
transcript4891	HE689572	854	3e-28	2e-32	5e-58	8e-28	1e-06	2e-33	68.5667	eubacteria	125	137	227	125	51.6	142	102	eubacteria	0.997	-1	0.453	0.964	1	-1	-1	-1	0.453	-1	-1	-1	5
transcript4909	HE689587	548	1e-05	7e-06	3e-13	3e-12	5e-26	5e-20	46.7448	plants	48.9	48.9	77	72.4	115	97.1	66.1	plants	-1	0	-1	0.843	0.998	0.952	-1	-1	-1	-1	0.297	-1	5
transcript4962	HE689626	1203	5e-33	2.2	2e-26	7e-32	2e-32	1e-66	77.5947	protista	141	32.3	122	139	138	254	113	protista	-1	NA	-1	0	-1	-1	-1	NA	-1	-1	-1	-1	4
transcript4969	HE689631	888	4e-68	0.39	1e-52	1e-65	1e-76	7e-82	31.6766	protista	257	34.3	209	251	284	303	46	protista	0.939	NA	1	0.989	1	-1	-1	NA	-1	-1	-1	-1	4
transcript4987	HE689643	408	8e-17	2e-28	8e-40	8e-15	2e-34	5e-32	52.9595	eubacteria	85.1	122	164	79.7	142	135	78.9	eubacteria	-1	0.962	0	-1	-1	-1	-1	-1	-1	-1	-1	-1	4
transcript4989	HE689645	586	2e-06	2e-07	7e-15	0.92	0.041	0.009	19.4705	eubacteria	52	54.3	82.8	34.3	35.8	40	30.8	eubacteria	-1	-1	-1	NA	NA	NA	-1	-1	-1	NA	NA	NA	4
transcript4990	HE689646	773	1e-13	3.4	3e-23	1e-09	2e-18	4e-16	21.9272	eubacteria	76.6	30.8	111	64.7	90.5	85.1	34.4	eubacteria	-1	NA	-1	0.989	0.828	-1	-1	NA	-1	-1	-1	-1	4
transcript5044	HE689677	658	1e-14	1e-20	1e-31	9e-17	3e-08	4e-12	39.1439	eubacteria	79.7	98.6	139	87.8	56.6	71.6	59.3	eubacteria	0.566	-1	0.883	0.971	0.885	-1	-1	-1	0.883	-1	-1	-1	5
transcript5082	HE689708	1295	2e-78	9e-35	1e-103	2e-93	5e-99	5e-75	58.2578	eubacteria	292	146	379	344	359	281	87	eubacteria	1	-1	-1	-1	-1	0.973	-1	-1	-1	-1	-1	-1	4
transcript5140	HE689740	1246	7e-12	4e-17	1e-20	2e-06	4e-11	2e-13	20.3666	eubacteria	71.6	88.2	103	55.1	67.4	77	31.4	eubacteria	-1	-1	-1	0	0.998	-1	-1	-1	-1	-1	-1	-1	4
transcript5148	HE689747	846	1e-36	5.1	2e-05	4e-33	6e-29	8e-54	39.3671	protista	153	30.4	52.8	142	125	210	57	protista	0.982	NA	NA	0.984	0.505	-1	-1	NA	NA	-1	-1	-1	4
transcript5160	HE689755	704	1e-35	2.3	2e-11	7e-55	6e-34	1e-28	44.1058	fungi	149	31.2	71.6	214	142	126	65	fungi	-1	NA	0.991	0.999	0.914	-1	-1	NA	-1	1	-1	-1	5
transcript5166	HE689761	753	1e-40	2e-59	2e-78	5e-63	4e-34	3e-25	86.8051	eubacteria	166	227	295	241	142	115	129	eubacteria	1	-1	0.895	0.891	0.455	0.855	-1	-1	0.933	-1	-1	-1	5
transcript5191	HE689778	1130	9e-30	7e-43	3e-81	2e-105	7e-82	5e-34	174.198	fungi	130	173	305	383	302	145	253	fungi	-1	-1	1	0.998	0.995	-1	-1	-1	-1	0.969	-1	-1	5
transcript5219	HE689799	590	2e-27	4e-26	2e-36	5e-25	1e-22	2e-25	20.7233	eubacteria	121	116	154	114	104	115	33	eubacteria	0.999	-1	0.906	-1	-1	-1	-1	-1	0.906	-1	-1	-1	5
transcript5220	HE689800	984	8e-07	1e-40	8e-48	4e-40	0.0003	5e-26	94.406	eubacteria	54.3	165	193	166	43.9	118	138.7	eubacteria	0.743	0.17	-1	0.998	NA	0.897	-1	-1	-1	0.327	NA	-1	5
transcript5258	HE689820	826	8e-23	1e-20	9e-44	2e-42	2e-15	2e-42	48.2365	eubacteria	107	99	179	173	81.3	172	72	eubacteria	-1	0.61	-1	0.931	-1	-1	-1	-1	-1	0.085	-1	-1	5
transcript5284	HE689836	535	3e-10	3e-15	6e-27	0.97	2e-05	0.012	38.4508	eubacteria	64.3	79.7	122	33.9	46.6	39.3	57.7	eubacteria	0	-1	-1	NA	NA	NA	-1	-1	-1	NA	NA	NA	4
transcript5293	HE689843	819	3e-12	3e-07	6e-42	4e-32	2e-12	3e-40	68.3844	eubacteria	72	54.3	173	139	71.2	165	101	eubacteria	-1	0.999	-1	-1	-1	-1	-1	-1	-1	-1	-1	-1	4
transcript5357	HE689887	451	6e-24	2e-27	3e-55	1e-21	2e-13	5e-43	72.0733	eubacteria	108	120	216	102	72.4	172	108	eubacteria	-1	0.983	0.496	-1	-1	-1	-1	-1	0.889	-1	-1	-1	5
transcript5433	HE689940	585	1e-07	1.2	1e-25	0.41	0.041	1e-16	41.4465	eubacteria	55.8	31.6	118	35.4	35.8	85.9	62.2	eubacteria	-1	NA	1	NA	NA	-1	-1	NA	-1	NA	NA	-1	4
transcript5446	HE689948	1140	6e-50	4e-29	3e-31	1e-68	2e-58	1e-36	43.2383	fungi	197	127	139	261	224	154	64	fungi	-1	0.845	-1	-1	-1	-1	-1	-1	-1	-1	-1	-1	4
transcript5476	HE689968	608	3e-19	0.6	8e-28	7e-31	3e-12	2e-62	99.4166	protista	94.4	32.7	125	134	69.7	238	143.6	protista	-1	NA	-1	0.997	-1	-1	-1	NA	-1	-1	-1	-1	4
transcript5560	HE690016	679	2e-24	0.73	8e-23	2e-22	2e-29	2e-46	50.6569	protista	111	32.7	109	106	127	185	74	protista	-1	NA	-1	0.953	-1	-1	-1	NA	-1	-1	-1	-1	4
transcript5571	HE690024	699	7e-20	3e-25	5e-43	3e-33	7e-18	6e-30	53.2959	eubacteria	97.1	113	176	142	88.6	130	78.9	eubacteria	0.953	0.978	0.898	0.899	-1	-1	-1	-1	0.301	-1	-1	-1	5
transcript5572	HE690025	644	6e-08	6e-12	8e-48	9e-41	0.003	7e-07	91.8157	eubacteria	57	69.3	192	167	40	53.9	135	eubacteria	-1	-1	0.933	0.942	NA	-1	-1	-1	0.933	-1	NA	-1	5
transcript5686	HE690102	1451	1e-24	7e-31	2e-36	7e-32	8e-17	1e-53	66.775	protista	114	134	156	139	86.7	211	97	protista	-1	-1	-1	1	1	-1	-1	-1	-1	-1	-1	-1	4
transcript5717	HE690123	779	3e-06	3e-07	5e-44	5e-41	1e-51	3e-44	104.715	plants	52	54.3	180	168	201	178	149	plants	0.771	0	0.858	1	-1	-1	-1	-1	0.858	-1	-1	-1	5
transcript5756	HE690151	1179	3e-08	1.7	3e-23	2e-50	1e-11	3e-40	97.114	fungi	59.7	32.7	112	201	69.3	166	141.3	fungi	-1	NA	0.91	0.784	-1	-1	-1	NA	-1	-1	-1	-1	4
transcript5787	HE690175	480	7e-27	2.4	1.7	3e-54	3e-29	5e-50	63.0171	fungi	119	30	34.3	211	125	196	92	fungi	0.889	NA	NA	-1	0.821	-1	-1	NA	NA	-1	-1	-1	4
transcript5790	HE690176	418	2e-19	3e-12	2e-30	6e-10	9e-11	2e-12	25.3284	eubacteria	93.6	68.9	134	63.5	63.5	70.9	40.4	eubacteria	-1	0.973	0.73	-1	-1	-1	-1	-1	0.73	-1	-1	-1	5
transcript5862	HE690221	940	6e-13	6e-59	5e-62	4e-37	0.15	1e-46	113.009	eubacteria	74.7	226	240	156	35	186	165.3	eubacteria	0.851	0.981	0.795	-1	NA	0.817	-1	-1	0.795	-1	NA	-1	5
transcript5959	HE690281	300	1e-06	3e-08	6e-17	1	0.0002	4.7	23.5367	eubacteria	50.8	55.5	89	1	42	29.6	38.2	eubacteria	0	-1	-1	NA	NA	NA	-1	-1	-1	NA	NA	NA	4
transcript5978	HE690291	699	4e-14	2e-32	6e-44	3e-12	8e-17	1e-16	68.6721	eubacteria	77.8	137	179	72.8	85.1	86.7	101.2	eubacteria	-1	-1	-1	-1	0.08	-1	-1	-1	-1	-1	-1	-1	4
transcript6062	HE690344	786	2e-19	2e-10	3e-76	0.43	0.023	2e-13	130.842	eubacteria	95.9	65.1	287	36.2	37.4	76.3	191.1	eubacteria	-1	0	-1	NA	NA	0	-1	-1	-1	NA	NA	-1	4
transcript6078	HE690354	1315	1e-10	2.5	1e-61	3e-09	2e-07	3e-11	117.432	eubacteria	67.8	32.3	239	64.3	55.5	70.1	171.2	eubacteria	0.99	NA	0.761	1	0.445	-1	-1	NA	0.786	-1	-1	-1	5
transcript6151	HE690394	724	2e-22	4e-22	8e-53	2e-32	5e-20	3e-24	69.9938	eubacteria	105	103	209	139	95.9	112	104	eubacteria	0.998	-1	-1	-1	-1	-1	-1	-1	-1	-1	-1	-1	4
transcript6164	HE690401	814	6e-29	1e-35	2e-97	1e-74	5e-75	3e-24	157.674	eubacteria	127	148	357	280	278	112	230	eubacteria	-1	-1	0.997	1	-1	-1	-1	-1	1	-1	-1	-1	5
transcript6196	HE690420	1186	1e-36	0.006	7e-15	1e-21	9e-29	1e-71	80.5905	protista	153	40.8	84.7	105	125	270	117	protista	-1	NA	0.995	1	0	-1	-1	NA	-1	-1	-1	-1	4
transcript6352	HE690516	890	5e-27	1e-13	3e-58	5e-12	3e-15	1e-15	71.891	eubacteria	121	75.9	228	72.8	80.5	84	107	eubacteria	-1	-1	0.55	-1	-1	1	-1	-1	-1	-1	-1	-1	4
transcript6372	HE690526	907	7e-24	1e-36	3e-61	7e-54	5e-25	9e-21	86.0429	eubacteria	110	152	238	211	112	100	128	eubacteria	-1	1	-1	0.999	-1	-1	-1	-1	-1	-1	-1	-1	4
transcript6374	HE690528	1186	4e-20	1e-82	6e-117	2e-70	6e-91	8e-82	222.945	eubacteria	99	305	423	267	332	304	324	eubacteria	0.236	0.999	-1	0.799	-1	-1	-1	-1	-1	-1	-1	-1	4
transcript6375	HE690529	899	3e-08	6e-34	1e-54	1e-63	1e-07	3e-11	127.741	fungi	58.9	143	216	244	55.5	69.3	185.1	fungi	-1	0	0.786	0.996	-1	-1	-1	-1	-1	0.994	-1	-1	5
transcript6385	HE690535	830	4e-20	4e-12	8e-18	2e-53	0.37	9e-12	76.6785	fungi	98.2	70.5	93.6	209	33.5	70.9	110.8	fungi	0.971	0	-1	0.995	NA	-1	-1	-1	-1	0.664	NA	-1	5
transcript6399	HE690547	665	5e-06	7.8	3e-05	0.0004	9e-10	2e-25	44.6654	protista	50.8	29.3	51.2	45.8	61.6	115	64.2	protista	-1	NA	NA	NA	0.98	-1	-1	NA	NA	NA	-1	-1	4
transcript6406	HE690552	630	4e-12	1.9	0.91	1e-38	3e-25	6e-30	61.2535	fungi	70.9	31.2	36.2	160	112	130	89.1	fungi	-1	NA	NA	0.941	-1	-1	-1	NA	NA	0.983	-1	-1	5
transcript6460	HE690585	554	1e-05	2e-10	3e-16	0.81	0.14	0.031	24.2298	eubacteria	48.9	64.3	87.4	34.3	33.9	38.1	38.5	eubacteria	-1	-1	0.872	NA	NA	NA	-1	-1	0.872	NA	NA	NA	5
transcript6497	HE690607	557	4e-10	1e-16	5e-26	0.097	0.0001	0.0004	36.6182	eubacteria	63.9	84.3	119	37.4	44.3	44.3	55.1	eubacteria	0.912	0.883	-1	NA	NA	NA	-1	-1	-1	NA	NA	NA	4
transcript6577	HE690653	605	3e-07	6e-28	1e-30	9e-37	2e-32	1e-43	83.9917	protista	54.7	122	135	154	136	175	120.3	protista	-1	-1	-1	0.982	0.993	-1	-1	-1	-1	-1	-1	-1	4
transcript6584	HE690658	788	3e-20	1e-18	9e-56	3e-22	2e-21	1e-20	81.7945	eubacteria	98.6	92	219	106	100	100	120.4	eubacteria	-1	1	0.994	0.562	0.988	-1	-1	-1	0.99	-1	-1	-1	5
transcript6648	HE690698	931	3e-26	6e-38	2e-80	4e-74	1e-55	6e-74	124.745	eubacteria	118	156	301	279	214	277	183	eubacteria	-1	-1	-1	0.95	-1	-1	-1	-1	-1	-1	-1	-1	4
transcript6683	HE690715	632	1e-37	0.034	1e-47	4e-26	1e-44	1e-51	32.2362	protista	155	37	192	118	177	202	47	protista	-1	NA	1	-1	-1	0.991	-1	NA	-1	-1	-1	-1	4
transcript6720	HE690735	780	2e-43	9e-44	1e-52	5e-37	7e-17	1e-44	21.4164	eubacteria	175	175	209	155	85.5	179	34	eubacteria	1	-1	-1	1	-1	-1	-1	-1	-1	-1	-1	-1	4
transcript6756	HE690762	782	4e-16	1e-23	2e-40	4e-56	2e-42	2e-37	92.1034	fungi	84.7	108	168	219	170	155	134.3	fungi	0.959	0.984	0.121	0.999	-1	-1	-1	-1	-1	0.999	-1	-1	5
transcript6805	HE690794	975	3e-07	2e-21	1e-24	1e-15	1e-08	1e-07	40.2426	eubacteria	55.8	102	116	85.1	58.5	57.8	60.2	eubacteria	0.962	-1	-1	0.994	0.947	-1	-1	-1	-1	-1	-1	-1	4
transcript6882	HE690839	940	2e-06	2e-07	1e-16	2e-46	3.7	1.9	92.1034	fungi	53.1	55.5	89.7	187	30.4	33.5	133.9	fungi	1	0	-1	0	NA	NA	-1	-1	-1	-1	NA	NA	4
transcript6915	HE690857	1164	2e-18	0.004	3e-05	3e-31	8e-08	6e-05	29.5281	fungi	93.2	41.6	52.8	137	56.2	48.9	43.8	fungi	0.997	NA	NA	0.992		NA	-1	NA	NA	-1	1	NA	5
transcript6936	HE690873	968	8e-44	1.7	4e-38	7e-71	0.011	3e-13	62.3033	fungi	177	32.3	161	268	38.9	76.3	91	fungi	-1	NA	-1	0.988	NA	-1	-1	NA	-1	0.988	NA	-1	5
transcript7026	HE690925	546	1e-18	4e-14	9e-22	1e-33	0.047	5e-15	34.5388	fungi	92	76.3	105	143	35.4	80.5	51	fungi	-1	0	-1	0.851	NA	-1	-1	-1	-1	0.985	NA	-1	5
transcript7094	HE690965	1178	3e-13	5e-21	4e-34	2.3	0.0002	0.003	48.0666	eubacteria	75.9	100	148	34.7	45.4	43.1	72.1	eubacteria	0.959	0.112	-1	NA	NA	NA	-1	-1	-1	NA	NA	NA	4
transcript7100	HE690969	595	3e-09	8e-22	4e-34	5e-24	4e-22	8e-34	57.2769	eubacteria	61.2	102	146	111	102	143	84.8	eubacteria	-1	0	-1	0.859	0.97	0.929	-1	-1	-1	-1	-1	-1	4
transcript7111	HE690976	607	1e-20	1e-29	2e-35	1e-12	2e-22	6e-16	33.8456	eubacteria	99	127	151	73.9	103	84	52	eubacteria	0.692	0	-1	0.894	0.682	-1	-1	-1	-1	-1	-1	-1	4
transcript7120	HE690982	1405	2e-09	2e-05	5e-84	2e-65	5e-06	9e-09	171.778	eubacteria	63.9	49.7	314	251	50.8	62	250.1	eubacteria	-1	NA	0.967	0.531	0	-1	-1	NA	0.967	-1	-1	-1	5
transcript7147	HE691002	680	3e-27	1.3	1e-43	1e-08	1e-15	8e-15	37.94	eubacteria	121	32	178	61.2	80.9	80.5	57	eubacteria	-1	NA	-1	0.238	-1	-1	-1	NA	-1	-1	-1	-1	4
transcript7152	HE691006	987	1e-61	2e-24	7e-57	3e-48	8e-84	1e-73	50.88	plants	236	111	223	193	308	276	72	plants	-1	0.93	1	1	-1	-1	-1	-1	-1	-1	-1	-1	4
transcript7266	HE691068	530	1e-07	1.3	2.3	0.43	0.84	6e-24	37.3522	protista	55.8	31.2	34.3	35	31.2	110	54.2	protista	0.998	NA	NA	NA	NA	0.292	0	NA	NA	NA	NA	0	1
transcript7288	HE691080	677	1e-13	2e-18	2e-32	0.11	3e-08	8e-05	43.056	eubacteria	76.3	91.3	141	37.7	56.6	47.4	64.7	eubacteria	0.073	0.238	-1	NA	-1	NA	-1	-1	-1	NA	-1	NA	4
transcript7308	HE691090	459	2e-19	0.97	0.15	1e-29	3e-18	6e-22	23.719	fungi	94	31.2	37.7	129	88.6	102	35	fungi	-1	NA	NA	-1	0.707	-1	-1	NA	NA	-1	-1	-1	4
transcript7371	HE691129	583	5e-06	0.002	6e-51	3e-29	6e-38	1e-05	103.434	eubacteria	50.4	41.2	202	129	154	49.7	151.6	eubacteria	0.887	NA	0.662	0.92	-1	0	-1	NA	0.662	-1	-1	-1	5
transcript7440	HE691168	398	4e-09	2e-27	9e-28	5e-23	0.0002	2e-15	42.9382	eubacteria	59.3	119	124	107	42	80.9	64.7	eubacteria	0.673	-1	0.985	0.862	NA	0.975	-1	-1	-1	-1	NA	-1	4
transcript7495	HE691193	1041	3e-25	7e-32	1e-85	1e-22	4e-12	3e-59	139.254	eubacteria	115	136	319	108	70.5	229	204	eubacteria	0.901	0.17	0.865	0.966	-1	-1	-1	-1	0.251	-1	-1	-1	5
transcript7531	HE691212	692	4e-10	2e-23	7e-37	0.002	4e-29	1e-25	61.6102	eubacteria	64.7	107	156	43.5	125	116	91.3	eubacteria	0.848	-1	-1	NA	-1	-1	-1	-1	-1	NA	-1	-1	4
transcript7677	HE691297	408	6e-16	0.049	3e-23	5e-33	0.2	1e-21	39.3263	fungi	82	35	109	140	32.3	101	58	fungi	0.991	NA	-1	0.934	NA	0.394	-1	NA	-1	-1	NA	-1	4
transcript7705	HE691312	366	7e-09	0.89	1.3	2e-24	3e-10	1e-18	35.7915	fungi	58.5	30.8	34.7	111	61.2	91.7	52.5	fungi	-1	NA	NA	0.821	-1	-1	-1	NA	NA	0.821	-1	-1	5
transcript7774	HE691352	697	3e-08	4e-10	4e-23	3.8	0.025	0.24	34.2511	eubacteria	58.5	63.5	110	32.7	37	35.8	51.5	eubacteria	-1	-1	-1	NA	NA	NA	-1	-1	-1	NA	NA	NA	4
transcript7788	HE691358	696	4e-28	0.0001	9e-43	6e-24	1e-30	2e-41	33.7278	eubacteria	124	45.1	176	111	131	168	52	eubacteria	-1	NA	-1	-1	-1	-1	-1	NA	-1	-1	-1	-1	4
transcript7803	HE691368	602	2e-11	4e-07	1e-29	5e-11	1e-06	2e-12	42.1397	eubacteria	68.6	53.1	131	68.6	51.2	72.4	62.4	eubacteria	-1	0	-1	-1	-1	-1	-1	-1	-1	-1	-1	-1	4
transcript7902	HE691429	780	5e-22	6e-34	1e-44	3e-27	1e-21	2e-23	52.2663	eubacteria	104	142	182	123	101	109	78	eubacteria	-1	0.774	0.909	-1	-1	-1	-1	-1	0.909	-1	-1	-1	5
transcript7917	HE691440	631	4e-11	7e-21	2e-26	1e-29	2e-24	1e-26	42.8328	fungi	67.8	99	121	130	110	119	62.2	fungi	-1	-1	0.839	0.995	-1	-1	-1	-1	-1	0.933	-1	-1	5
transcript7965	HE691463	332	2e-06	0.18	0.97	0.0001	8e-06	6e-21	33.4402	protista	50.4	33.1	35	46.2	46.6	99	48.6	protista	0.136	NA	NA	NA	0	0	-1	NA	NA	NA	-1	0.966	5
transcript7966	HE691464	654	1e-16	1e-19	7e-13	2e-35	2e-19	4e-29	43.056	fungi	85.9	95.1	76.6	149	93.6	127	63.1	fungi	-1	-1	-1	0.919	0	-1	-1	-1	-1	-1	-1	-1	4
transcript8180	HE691582	360	7e-07	4e-11	5e-16	3e-11	1e-06	2e-08	21.0597	eubacteria	52	65.1	85.9	67.8	49.3	57.8	33.9	eubacteria	0.874	-1	0.835	0.992	0.93	-1	-1	-1	-1	-1	-1	-1	4
transcript8197	HE691590	742	4e-13	4e-40	4e-37	5e-70	7e-67	5e-53	131.024	fungi	74.7	163	157	265	251	207	190.3	fungi	0.966	-1	-1	1	0.936	-1	-1	-1	-1	0.933	-1	-1	5
transcript8214	HE691596	832	1e-22	1.3	0.013	0.0003	0.0002	7e-41	41.8032	protista	106	32.3	43.1	46.6	44.3	167	61	protista	-1	NA	NA	NA	NA	-1	-1	NA	NA	NA	NA	-1	4
transcript8231	HE691606	639	2e-15	5e-09	2e-33	5e-08	3e-11	4e-15	41.4465	eubacteria	81.6	59.7	144	58.5	66.6	81.3	62.4	eubacteria	-1		0.818	0	-1	-1	-1	-1	0.926	-1	-1	-1	5
transcript8250	HE691618	440	1e-13	5e-07	8e-27	1e-05	1e-10	1e-08	30.1567	eubacteria	74.7	52	121	49.7	63.2	58.5	46.3	eubacteria	-1	0.996	0.948	0	-1	-1	-1	-1	0.948	-1	-1	-1	5
transcript8261	HE691625	438	1e-07	0.02	0.008	0.039	1.2	3e-21	31.1376	protista	55.1	36.6	42	37.7	30	100	44.9	protista	-1	NA	NA	NA	NA	-1	-1	NA	NA	NA	NA	-1	4
transcript8339	HE691664	854	8e-13	1e-19	1e-35	5e-07	3e-29	6e-25	52.7363	eubacteria	73.9	95.5	152	56.2	126	114	78.1	eubacteria	-1	-1	-1	-1	0.997	-1	-1	-1	-1	-1	-1	-1	4
transcript8449	HE691732	338	8e-07	0.11	1e-20	1e-19	3e-14	3e-05	32.013	eubacteria	51.6	33.9	100	95.9	74.7	47	48.4	eubacteria	0.569	NA	-1	-1	-1	NA	-1	NA	-1	-1	-1	NA	4
transcript8485	HE691751	807	5e-43	3e-45	1e-75	4e-44	9e-08	2e-40	75.2922	eubacteria	174	180	285	179	55.5	166	111	eubacteria	0.887	-1	0.34	-1	0	-1	-1	-1	0.34	-1	-1	-1	5
transcript8543	HE691783	831	5e-06	2.2	0.31	0.007	1e-06	2e-35	67.6913	protista	51.2	31.6	38.5	42.4	51.6	149	97.8	protista	-1	NA	NA	NA	-1	0	-1	NA	NA	NA	-1	-1	4
transcript8579	HE691803	336	2e-11	5e-05	4e-23	1e-08	3e-09	2e-08	26.9379	eubacteria	67	45.1	109	58.9	58.2	57.4	42	eubacteria	0	NA	-1	-1	-1	-1	-1	NA	-1	-1	-1	-1	4
transcript8684	HE691854	814	2e-10	1.7	0.88	0.77	0.004	1e-30	46.7448	protista	65.9	32	37	35.4	40	133	67.1	protista	0.918	NA	NA	NA	NA	0.902	0.999	NA	NA	NA	NA	0.999	1
transcript8723	HE691875	349	5e-23	2.7	8e-37	4e-29	2e-48	9e-39	58.4809	plants	105	29.3	154	127	187	158	82	plants	0.881	NA	0.803	0.859	0.854	-1	-1	NA	-1	-1	0.854	-1	5
transcript8726	HE691877	527	3e-08	9e-47	3e-50	3e-43	2e-08	6e-31	96.7086	eubacteria	57.8	184	199	174	56.6	133	141.2	eubacteria	-1	-1	0.842	0.756	0	-1	-1	-1	0.842	-1	-1	-1	5
transcript8739	HE691885	515	4e-19	1e-36	8e-32	4e-19	5e-16	3e-50	71.6678	protista	93.6	150	138	94.7	81.6	197	103.4	protista	-1	-1	0.688	1	0.409	-1	-1	-1	-1	-1	-1	-1	4
transcript8762	HE691897	776	5e-16	0.91	6e-30	1e-10	6e-21	3e-43	62.6806	protista	84.3	32.7	133	68.2	99	175	90.7	protista	-1	NA	-1	0	0.957	-1	-1	NA	-1	-1	-1	-1	4
transcript8775	HE691906	1288	1e-19	1e-35	2e-54	0.9	2e-06	0.002	79.8973	eubacteria	97.8	149	216	36.2	51.6	44.3	118.2	eubacteria	1	0.286	0.797	NA	-1	NA	-1	-1	0.798	NA	-1	NA	5
transcript8907	HE691983	638	9e-07	0.0008	5e-66	2.5	1.2	2e-05	136.44	eubacteria	53.1	42.4	253	33.1	31.2	49.3	199.9	eubacteria	0.557	NA	0	NA	NA	NA	1	NA	1	NA	NA	NA	1
transcript9068	HE692059	514	6e-26	1.6	4e-35	3e-27	1e-47	3e-40	50.146	plants	116	30.8	149	121	186	164	70	plants	0.818	NA	-1	-1	0.928	-1	-1	NA	-1	-1	-1	-1	4
transcript9093	HE692068	702	9e-33	8e-17	3e-24	2e-43	4e-07	5e-42	24.5299	fungi	139	85.9	114	176	52.8	171	37	fungi	-1	0.242	-1	0.735	0	-1	-1	-1	-1	-1	-1	-1	4
transcript9122	HE692081	497	1e-06	4e-11	8e-23	1.4	0.11	0.2	37.0645	eubacteria	52	65.9	108	33.1	33.9	35	56	eubacteria	0.894	-1	-1	NA	NA	NA	-1	-1	-1	NA	NA	NA	4
transcript9136	HE692091	294	1e-12	1e-09	9e-10	6e-23	7e-10	2e-15	23.5367	fungi	70.9	60.5	65.1	106	60.1	80.5	35.1	fungi	0.884	-1	-1	-1	0	-1	-1	-1	-1	-1	-1	-1	4
transcript9186	HE692117	1176	1e-12	2e-19	1e-67	6e-11	2e-22	7e-15	126.642	eubacteria	73.9	95.9	259	69.7	105	82	185.1	eubacteria	-1	-1	0.306	-1	0.958	-1	-1	-1	0.886	-1	-1	-1	5
transcript9205	HE692126	660	1e-10	6e-16	5e-21	0.91	1e-05	1.8	23.719	eubacteria	65.9	82.8	103	34.7	48.1	32.7	37.1	eubacteria	0.895	-1	-1	NA	0	NA	-1	-1	-1	NA	-1	NA	4
transcript9280	HE692169	586	4e-16	0.97	1e-23	1e-13	1e-11	9e-30	31.4253	protista	84	32	111	77	67.8	129	45	protista	-1	NA	0.72	-1	-1	-1	-1	NA	-1	-1	-1	-1	4
transcript9305	HE692179	859	1e-07	4e-07	2e-60	0.29	3.3	7e-26	121.344	eubacteria	56.6	53.9	235	37	30.4	117	178.4	eubacteria	1	0.983	0.963	NA	NA	0	-1	-1	0.963	NA	NA	-1	5
transcript9322	HE692188	327	3e-15	2	2e-27	8e-28	2e-10	3e-11	28.9528	fungi	79.7	29.6	124	122	62	66.6	44.3	eubacteria	0.803	NA	-1	0.972	-1	-1	-1	NA	-1	-1	-1	-1	4
transcript9380	HE692215	505	2e-12	1e-05	3e-26	0.0008	1e-06	0.0001	31.8307	eubacteria	71.6	47.8	120	43.9	50.4	45.8	48.4	eubacteria	0.965	0	0.668	NA		NA	-1	-1	0.983	NA	-1	NA	5
transcript9403	HE692225	592	2e-15	3e-07	8e-30	2e-07	1e-11	2e-07	33.1525	eubacteria	81.6	53.5	132	56.2	67.8	55.5	50.4	eubacteria	0.623	1	0.736	0.922	-1	0	-1	-1	0.451	-1	-1	-1	5
transcript9448	HE692256	502	1e-36	1e-30	1e-33	2e-46	2e-32	9e-40	22.3327	fungi	151	130	144	185	135	162	34	fungi	0.997	-1	-1	-1	-1	-1	-1	-1	-1	-1	-1	-1	4
transcript9473	HE692270	520	9e-08	6e-06	1e-07	3e-19	2e-07	4e-12	26.427	fungi	55.8	48.9	58.5	95.1	53.5	70.9	39.3	fungi	-1	-1	-1	0.761	-1	-1	-1	-1	-1	-1	-1	-1	4
transcript9504	HE692287	532	5e-12	0.27	1e-49	1e-37	4e-35	6e-10	86.8051	eubacteria	70.1	33.5	197	156	145	63.5	126.9	eubacteria	-1	NA	-1	0.374	-1	-1	-1	NA	-1	-1	-1	-1	4
transcript9519	HE692295	645	2e-19	4e-22	3e-43	4e-55	2e-45	7e-16	82.1999	fungi	95.1	103	177	215	179	84	119.9	fungi	-1	-1	-1	0.894	1	-1	-1	-1	-1	0.078	-1	-1	5
transcript9874	HE692456	371	7e-14	2e-30	3e-38	5e-15	7e-16	2e-15	56.1093	eubacteria	75.1	129	159	80.5	80.1	80.9	83.9	eubacteria	-1	0.876	0	0.997	0.935	-1	-1	-1	0.856	-1	-1	-1	5
transcript9891	HE692463	685	4e-11	2e-15	3e-26	0.33	0.008	0.08	34.8265	eubacteria	67.8	80.9	121	36.2	38.5	37.4	53.2	eubacteria	-1	-1	-1	NA	NA	NA	-1	-1	-1	NA	NA	NA	4
transcript10017	HE692526	309	5e-10	1.6	2e-19	1.5	8e-12	1e-06	21.6396	eubacteria	62.4	30	97.4	32.3	66.6	51.6	35	eubacteria	0.766	NA	-1	NA	0	-1	-1	NA	-1	NA	-1	-1	4
transcript10055	HE692545	603	8e-29	3e-12	2e-43	1e-10	8e-20	3e-25	33.6225	eubacteria	126	70.5	177	67.4	94.7	114	51	eubacteria	0.835	-1	-1	-1	-1	-1	-1	-1	-1	-1	-1	-1	4
transcript10056	HE692546	348	1e-12	3.4	7e-34	2.5	5e-19	2e-09	48.711	eubacteria	70.9	28.9	145	31.6	90.5	60.8	74.1	eubacteria	-1	NA	0.91	NA	0	-1	-1	NA	0.91	NA	-1	-1	5
transcript10064	HE692548	339	6e-13	3e-09	1e-24	5e-07	3e-11	4e-10	27.1202	eubacteria	72	58.9	114	53.9	64.7	63.2	42	eubacteria	-1	-1	0.779	0.931	-1	-1	-1	-1	0.839	-1	-1	-1	5
transcript10106	HE692571	789	2e-19	4.6	5e-97	3e-32	2.2	3e-43	178.685	eubacteria	95.5	30.4	356	139	30.8	175	260.5	eubacteria	0.316	NA	0.587	0.999	NA	1	-1	NA	0.587	-1	NA	-1	5
transcript10111	HE692574	377	7e-11	2e-10	9e-34	5e-09	4e-06	3e-12	52.7081	eubacteria	65.1	62.8	144	60.5	47.8	70.1	78.9	eubacteria	0.578	0.415	0.785	-1		-1	-1	-1	0.909	-1	-1	-1	5
transcript10122	HE692581	576	2e-17	6e-13	3e-18	2e-35	1e-18	8e-09	41.4465	fungi	88.2	72.4	94	149	90.9	60.1	60.8	fungi	0.804	-1	-1	0.692	0.968	-1	-1	-1	-1	0.998	-1	-1	5
transcript10142	HE692593	535	2e-12	4e-14	2e-22	0.75	0.0002	0.11	23.0259	eubacteria	71.2	76.3	107	34.3	43.5	36.2	35.8	eubacteria	-1	-1	-1	NA	NA	NA	-1	-1	-1	NA	NA	NA	4
transcript10228	HE692641	383	2e-19	2e-35	2e-43	1e-22	1e-18	7e-20	55.262	eubacteria	93.6	145	177	105	89.4	95.5	83.4	eubacteria	-1	-1	0.742	0.835	-1	-1	-1	-1	0.977	-1	-1	-1	5
transcript10265	HE692658	590	4e-11	2e-22	5e-33	0.017	5e-10	2e-06	50.4337	eubacteria	67.4	104	143	40	62	52	75.6	eubacteria	-1	-1	0.92	NA	1	0	-1	-1	0.92	NA	-1	-1	5
transcript10487	HE692762	944	2e-13	3e-19	9e-25	0.57	0.0003	0.0002	26.1269	eubacteria	76.3	94.7	117	36.2	43.9	46.6	40.7	eubacteria	0.999	0.895	-1	NA	NA	NA	-1	-1	-1	NA	NA	NA	4
transcript10593	HE692809	299	1e-07	8e-07	2e-06	5e-22	3e-08	4e-16	32.9293	fungi	54.7	50.8	53.9	103	54.7	83.2	48.3	fungi	-1	-1	-1	0.733	0.976	-1	-1	-1	-1	-1	-1	-1	4
transcript10603	HE692817	718	3e-23	0.81	0.18	0.22	0.29	5e-55	73.1719	protista	108	32.7	38.9	37	33.5	214	106	protista	0.229	NA	NA	NA	NA	0.873	1	NA	NA	NA	NA	1	1
transcript10691	HE692867	658	6e-25	2e-17	7e-47	1e-66	3e-22	2e-21	96.1977	fungi	113	87.4	189	253	102	102	140	fungi	0.487	-1	0.979	0.637	0.971	-1	-1	-1	-1	0.637	-1	-1	5
transcript10705	HE692873	580	3e-15	1e-29	5e-37	5e-12	9e-15	7e-14	50.146	eubacteria	80.9	127	156	71.6	77.8	77	75.1	eubacteria	-1	-1	-1	-1	0.443	-1	-1	-1	-1	-1	-1	-1	4
transcript10716	HE692880	525	2e-14	2e-10	4e-44	1e-34	8e-12	7e-41	68.3844	eubacteria	78.2	63.5	179	146	67.8	166	100.8	eubacteria	-1	0.74	-1	-1	-1	-1	-1	-1	-1	-1	-1	-1	4
transcript10735	HE692888	402	6e-08	0.0007	5e-18	4e-06	9e-07	2e-06	23.2082	eubacteria	55.5	41.2	92.4	50.8	50.1	50.8	36.9	eubacteria	0.91	NA	0	0		0	-1	NA	-1	-1	-1	-1	4
transcript10743	HE692893	688	5e-22	0.04	0.0001	8e-29	5e-27	5e-34	27.631	protista	103	37	49.3	127	119	144	41	protista	0.928	NA	NA	0.95	1	-1	-1	NA	NA	-1	-1	-1	4
transcript10780	HE692914	650	1e-15	2e-16	1e-32	2.6	0.013	0.032	39.1439	eubacteria	82.8	84.3	142	33.1	37.7	38.5	59.2	eubacteria	1	-1	-1	NA	NA	NA	-1	-1	-1	NA	NA	NA	4
transcript10827	HE692944	445	1e-11	7e-11	2e-12	2e-21	3e-11	3e-14	22.3327	fungi	68.2	64.7	73.6	102	65.5	77	33.8	fungi	0.967	0.856	-1	0.886	-1	-1	-1	-1	-1	-1	-1	-1	4
transcript10841	HE692950	833	5e-45	8e-38	5e-57	3e-51	3e-39	5e-36	27.631	eubacteria	181	155	223	202	159	151	42	eubacteria	0.743	1	0.81	0.995	0.995	-1	-1	-1	-1	0.573	-1	-1	5
transcript10871	HE692967	614	6e-13	0.002	2e-52	1e-44	1e-30	4e-11	90.8994	eubacteria	73.6	41.2	207	180	130	67.8	133.4	eubacteria	0	NA	0.997	-1	-1	-1	-1	NA	0.87	-1	-1	-1	5
transcript10894	HE692980	324	1e-07	2e-05	2e-16	2e-10	1e-08	3e-06	20.0301	eubacteria	54.3	46.2	87	65.5	55.8	50.4	32.7	eubacteria	-1	NA	0.797	0.113	-1	0	-1	NA	-1	0.113	-1	-1	5
transcript10930	HE692998	813	7e-09	4e-25	2e-31	1e-21	1e-05	6e-24	51.9096	eubacteria	60.8	113	138	104	48.1	111	77.2	eubacteria	1	0.984	-1	0.828	0	-1	-1	-1	-1	-1	-1	-1	4
transcript11068	HE693073	465	4e-08	2e-14	2e-17	7e-32	0.0005	2e-07	54.7024	fungi	56.6	77	90.5	136	41.6	55.1	79.4	fungi	-1	1	-1	0.996	NA	0.99	-1	-1	-1	0.996	NA	-1	5
transcript11547	HE693292	824	4e-09	3e-20	8e-18	5e-11	6e-06	6e-16	25.6161	archaea	61.6	97.4	93.6	69.3	49.3	84.7	35.8	archaea	-1	-1	-1	-1	-1	-1	-1	-1	-1	-1	-1	-1	4
transcript11661	HE693346	377	1e-05	0.41	1e-07	0.0001	4e-22	4e-25	44.6654	protista	47.8	32	57.8	46.2	100	112	64.2	protista	0.918	NA	0	NA	-1	0.968	-1	NA	-1	NA	-1	0.968	5
transcript11736	HE693382	685	3e-15	6e-11	4e-11	1e-68	2e-13	9e-17	123.136	fungi	81.6	66.2	70.9	260	73.6	87	178.4	fungi	-1	0.909	-1	0.9	0.954	0.999	-1	-1	-1	1	-1	-1	5
transcript11769	HE693398	694	9e-06	1.3	0.86	3e-20	3e-23	3e-25	44.8477	protista	50.1	32	36.6	99.4	106	115	64.9	protista	1	NA	NA	0.727	0.991	0.977	-1	NA	NA	-1	-1	0.474	5
transcript11851	HE693435	391	1e-27	3e-10	6e-19	3e-37	4e-25	7e-25	21.9272	fungi	120	62.4	95.5	154	110	112	34	fungi	0.925	0.773	-1	0.835	-1	-1	-1	-1	-1	0.835	-1	-1	5
transcript11862	HE693442	308	1e-05	5e-16	1e-21	4e-13	2e-13	2e-08	36.8414	eubacteria	47.8	81.6	104	73.9	72	57.8	56.2	eubacteria	0.828	-1	-1	0.01	0.97	-1	-1	-1	-1	-1	-1	-1	4
transcript11979	HE693501	763	2e-24	5e-12	3e-41	2e-10	5e-15	5e-13	38.7385	eubacteria	112	70.1	171	67.4	79.3	74.7	59	eubacteria	0.989	0.999	0.95	-1	-1	-1	-1	-1	0.95	-1	-1	-1	5
transcript12250	HE693632	657	5e-18	1e-11	5e-26	5e-30	5e-28	2e-26	27.631	fungi	90.5	68.2	120	131	122	119	40.5	fungi	-1	0.561	0.995	1	-1	-1	-1	-1	-1	-1	-1	-1	4
transcript12405	HE693712	561	4e-17	1e-08	2e-37	1e-08	1e-11	6e-09	46.7448	eubacteria	80.9	58.2	123	60.5	67.4	60.5	42.1	eubacteria	-1	1	0.868	0.999	-1	-1	-1	-1	0.994	-1	-1	-1	5
transcript12419	HE693719	578	1e-21	3e-14	5e-24	1e-45	4e-50	6e-49	65.3887	plants	102	76.6	113	183	195	193	93	plants	-1	-1	-1	0.991	-1	-1	-1	-1	-1	-1	-1	-1	4
transcript12473	HE693740	971	2e-17	4e-53	5e-52	4e-111	6e-84	4e-53	215.75	fungi	89.4	207	207	402	308	208	312.6	fungi	0.999	0.422	-1	0.991	0.998	-1	-1	-1	-1	0.997	-1	-1	5
transcript12572	HE693788	488	3e-08	2e-28	5e-33	1e-24	3e-26	2e-23	57.0538	eubacteria	57.4	123	142	112	115	108	84.6	eubacteria	0.952	0.999	-1	0.987	-1	0.954	-1	0.789	-1	-1	-1	-1	5
transcript12656	HE693833	437	4e-07	0.38	0.002	2e-17	2e-06	2e-11	23.719	fungi	53.1	32.3	43.9	88.2	49.3	67.8	35.1	fungi	-1	NA	NA	-1	-1	-1	-1	NA	NA	-1	-1	-1	4
transcript12771	HE693882	511	6e-15	4e-24	5e-37	7e-54	2e-14	4e-09	89.6467	fungi	79.7	109	155	210	76.6	60.8	130.3	fungi	0.646	0.995	-1	0.999	0.886	-1	-1	-1	-1	0.999	-1	-1	5
transcript13126	HE694031	457	6e-12	0.0001	9e-07	8e-17	6e-22	2e-07	23.0259	plants	69.3	43.9	55.1	86.7	100	55.1	30.7	plants	0.354	NA	1	-1	0.898	0	-1	NA	-1	-1	0	-1	5
transcript13430	HE694167	398	1e-17	3e-24	3e-40	4e-31	5e-33	1e-22	51.8608	eubacteria	87.4	108	166	134	137	104	78.6	eubacteria	-1	-1	0.78	-1	0.992	-1	-1	-1	0.78	-1	-1	-1	5
transcript13652	HE694256	377	4e-14	2e-18	9e-23	4e-26	9e-13	2e-13	27.631	fungi	75.9	89.7	108	117	69.7	73.9	41.1	fungi	1	-1	-1	0.763	-1	-1	-1	-1	-1	0.763	-1	-1	5
transcript13817	HE694334	647	1e-08	2e-28	2e-66	5e-07	7e-07	2e-19	132.857	eubacteria	59.7	124	254	55.5	52	95.5	194.3	eubacteria	-1	0.703	0.495	0.756	0.998	0.987	-1	-1	0.994	-1	-1	-1	5
transcript13848	HE694345	453	9e-34	1e-29	5e-43	1e-32	3e-30	2e-31	21.3111	eubacteria	141	127	175	139	128	134	34	eubacteria	-1	0.71	0.896	0.959	0.961	-1	-1	-1	0.896	-1	-1	-1	5
transcript13923	HE694376	364	2e-25	0.9	3e-33	2e-34	9e-37	6e-35	26.1269	plants	113	30.8	143	144	149	145	36	plants	0.968	NA	-1	0.93	0.902	-1	-1	NA	-1	-1	-1	-1	4
transcript14182	HE694499	310	1e-20	3e-07	4e-30	2e-11	1e-10	1e-18	21.6396	eubacteria	97.4	52.4	132	68.2	62.4	91.3	34.6	eubacteria	-1	0	-1	0.909	-1	-1	-1	-1	-1	-1	-1	-1	4
transcript14200	HE694504	349	3e-25	3e-23	8e-24	1e-33	7e-23	4e-28	19.5193	fungi	112	105	111	142	103	122	30	fungi	0.984	-1	-1	0.879	-1	-1	-1	-1	-1	-1	-1	-1	4
transcript14227	HE694517	460	2e-46	2e-54	6e-54	2e-38	6e-20	2e-57	25.3284	protista	184	209	211	158	94.4	221	37	protista	1	-1	-1	0.975	0.89	-1	-1	-1	-1	-1	-1	-1	4
transcript14819	HE694784	578	2e-11	0.72	5e-10	4e-43	0.75	1.4	72.9896	fungi	68.6	32.3	66.6	174	31.6	32.7	105.4	fungi	0.663	NA	0	0.951	NA	NA	-1	NA	-1	0.996	NA	NA	5
transcript15831	HE695218	287	1e-12	6e-18	2e-24	8e-26	1e-11	1e-11	30.1567	fungi	71.2	87.8	114	116	66.2	68.2	44.8	fungi	-1	-1	-1	-1	-1	-1	-1	-1	-1	-1	-1	-1	4
transcript15925	HE695257	301	7e-09	6e-08	3e-33	2e-21	1e-06	2e-07	56.1093	eubacteria	58.5	54.7	143	101	49.3	53.9	84.5	eubacteria	0.76	-1	0.9	0.994	-1	-1	-1	-1	0	-1	-1	-1	5
transcript16221	HE695382	334	1e-06	2.7	1e-41	1e-10	2e-17	7e-17	80.5905	eubacteria	50.8	29.3	171	65.9	85.1	85.5	120.2	eubacteria	-1	NA	-1	0.764	0.607	-1	-1	NA	-1	-1	-1	-1	4
transcript16384	HE695454	424	9e-14	1	0.051	8e-36	2e-12	4e-11	50.7747	fungi	75.1	30.8	39.3	149	69.3	66.6	73.9	fungi	0.875	NA	NA	0.681	0.949	0.838	-1	NA	NA	0.884	-1	-1	5
transcript17360	HE695848	288	9e-09	0.01	4e-17	1e-05	1e-05	4e-08	19.2316	eubacteria	58.2	37.4	89.4	49.3	46.2	56.6	31.2	eubacteria	0.982	NA	0.985	0	0	-1	-1	NA	0.67	-1	-1	-1	5
transcript17379	HE695856	255	2e-14	0.0005	1e-05	4e-30	2e-08	9e-12	36.1482	fungi	76.6	41.6	51.6	130	55.5	68.6	53.4	fungi	-1	NA	-1	0.963	0.904	-1	-1	NA	-1	1	-1	-1	5
transcript17593	HE695941	276	7e-09	0.0004	4e-18	8e-07	4e-07	3e-06	21.2829	eubacteria	58.5	42	92.8	53.1	50.8	50.1	34.3	eubacteria	0.845	NA	-1	0	-1	0	-1	NA	-1	-1	-1	-1	4
transcript17804	HE696025	533	6e-10	2e-13	5e-40	1e-29	0.0001	2e-09	69.2599	eubacteria	63.2	73.9	166	129	44.3	62	102.8	eubacteria	-1	-1	-1	-1	NA	-1	-1	-1	-1	-1	NA	-1	4
transcript18206	HE696179	457	6e-07	1e-58	2e-68	3e-16	1e-37	2e-06	141.556	eubacteria	52.8	223	259	84.7	152	51.6	206.2	eubacteria	-1	0.992	0	-1	0.05	-1	-1	-1	0	-1	-1	-1	5
transcript18234	HE696193	353	4e-09	1e-10	3e-07	7e-33	3e-25	8e-05	54.7024	fungi	59.3	63.5	56.6	139	111	45.4	79.7	fungi	-1	-1	-1	-1	-1	NA	-1	-1	-1	-1	-1	NA	4
transcript18278	HE696213	293	4e-08	7e-09	3e-17	1.1	0.0003	3e-06	21.0109	eubacteria	55.8	57.8	90.1	32.7	41.2	50.4	34.3	eubacteria	0.974	0.92	0.895	NA	NA	0.898	-1	-1	0.895	NA	NA	-1	5
transcript18293	HE696217	258	6e-10	2e-11	2e-18	8e-15	6e-09	7e-14	19.5193	eubacteria	62	66.2	94	79.7	57	75.5	32	eubacteria	-1	-1	-1	-1	-1	-1	-1	-1	-1	-1	-1	-1	4
transcript18453	HE696292	510	2e-24	2.8	6e-11	1e-44	1e-21	1e-23	46.7448	fungi	110	30	69.3	179	100	108	69	fungi	-1	NA	-1	0.2	-1	-1	-1	NA	-1	0.998	-1	-1	5
transcript18912	HE696454	418	2e-27	1e-31	2e-48	3e-26	4e-26	6e-30	48.3543	eubacteria	120	133	193	117	114	129	73	eubacteria	0.685	-1	0.647	0.947	-1	0.999	-1	-1	0.448	-1	-1	-1	5
transcript18944	HE696466	413	6e-17	6e-24	6e-29	3e-27	2e-17	4e-17	27.631	eubacteria	85.5	107	128	120	85.9	86.3	42.5	eubacteria	-1	-1	-1	-1	-1	-1	-1	-1	-1	-1	-1	-1	4
transcript18958	HE696474	403	5e-15	8e-21	3e-38	3e-32	3e-30	4e-23	53.4703	eubacteria	79	97.4	159	137	128	106	80	eubacteria	-1	-1	0.364	0.998	0.959	-1	-1	-1	0.932	-1	-1	-1	5
transcript19159	HE696560	398	2e-14	2e-15	2e-18	8e-26	1e-12	1e-13	26.2447	fungi	77	79.3	94	116	69.3	74.7	39	fungi	-1	0	-1	0.985	0.801	-1	-1	-1	-1	0.972	-1	-1	5
transcript19385	HE696649	260	1e-05	8e-16	2e-17	1e-13	4e-12	7e-14	26.9379	eubacteria	48.1	80.9	90.5	75.9	67.4	75.5	42.4	eubacteria	-1	-1	-1	0.982	0.783	-1	-1	-1	-1	0.89	-1	-1	5
transcript19514	HE696694	658	4e-13	6e-26	7e-44	5e-25	0.56	2e-27	70.8205	eubacteria	74.3	115	179	115	32.3	122	104.7	eubacteria	0.939	0.985	-1	0.95	NA	-1	-1	-1	-1	-1	NA	-1	4
transcript19551	HE696713	458	7e-10	6.3	1e-26	9e-11	5e-40	3e-21	69.414	plants	62.4	28.5	120	66.6	160	100	97.6	plants	0.985	NA	-1	0.996	0.983	-1	-1	NA	-1	-1	0.811	-1	5
transcript19656	HE696756	353	5e-09	1e-10	2e-07	2e-33	1e-25	2e-05	56.1783	fungi	58.9	63.9	57	141	112	47.4	82.1	fungi	-1	-1	-1	-1	-1	NA	-1	-1	-1	-1	-1	NA	4
transcript19751	HE696790	359	7e-06	0.004	2e-28	8e-34	2e-06	4e-35	67.3346	protista	48.5	38.5	127	142	48.9	145	96.5	protista	-1	NA	-1	-1	0	-1	-1	NA	-1	-1	-1	-1	4
transcript19958	HE696870	263	6e-08	0.002	2e-18	0.0001	2e-05	1e-06	24.1245	eubacteria	55.5	40	93.6	45.8	45.4	51.6	38.1	eubacteria	1	NA	0	NA	NA	0	-1	NA	0	NA	NA	-1	5
transcript20236	HE696981	209	1e-06	1	2e-07	1e-16	9e-16	2e-05	23.0259	fungi	50.8	1	57.4	85.9	79.7	47.8	35.1	fungi	-1	NA	-1	0.013	-1	NA	-1	NA	-1	-1	-1	NA	4
transcript20366	HE697026	370	7e-06	1.5	2e-16	4e-21	0.0002	0.0002	35.0984	fungi	48.5	30	87.4	100	42	43.9	51.5	fungi	0	NA	0.079	0.959	NA	NA	-1	NA	-1	0.884	NA	NA	5
transcript20523	HE697091	336	1e-11	2e-06	2e-23	1e-07	3e-09	4e-08	26.9379	eubacteria	67.4	49.3	110	55.8	58.2	56.6	42.6	eubacteria	-1	0	-1	-1	-1	0.89	-1	-1	-1	-1	-1	-1	4
transcript20979	HE697279	339	2e-10	0.69	4e-42	6e-18	0.79	6e-22	72.9896	eubacteria	63.9	31.2	172	90.1	30	102	108.1	eubacteria	0.982	NA	-1	0.979	NA	-1	-1	NA	-1	-1	NA	-1	4
transcript21306	HE697403	345	2e-13	7e-24	2e-23	9e-38	2e-37	3e-24	56.0605	fungi	73.9	107	110	155	151	110	81.1	fungi	0.783	-1	-1	0.863	0.992	-1	-1	-1	-1	-1	0.07	-1	5
transcript21446	HE697451	405	1e-13	6e-08	4e-22	6e-26	5e-08	4e-09	28.1418	fungi	74.3	54.7	105	116	54.3	59.7	41.7	fungi	-1	-1	-1	0.87	0.982	-1	-1	-1	-1	0.87	-1	-1	5
transcript21663	HE697550	440	8e-08	0.5	1e-23	0.25	3e-07	0.0001	36.6182	eubacteria	55.5	32	111	35	52	45.4	55.5	eubacteria	0.501	NA	-1	NA	0	NA	-1	NA	0.999	NA	-1	NA	5
transcript21821	HE697605	317	2e-24	4.5	6.2	3e-34	1e-26	1e-34	23.719	protista	110	28.5	32.3	144	115	144	34	fungi	0.946	NA	NA	-1	0.876	-1	-1	NA	NA	-1	-1	-1	4
transcript22025	HE697678	334	2e-06	2e-09	3e-15	3e-17	2e-08	1e-07	24.923	fungi	50.1	59.3	83.2	87.8	55.5	54.7	37.7	fungi	-1	-1	-1	0.763	0.947	-1	-1	-1	-1	0.858	-1	-1	5
transcript22385	HE697821	388	3e-08	0.0002	0.002	4e-30	0.1	3e-08	50.3692	fungi	56.6	43.1	43.9	130	33.1	57	73.4	fungi	-1	NA	NA	0	NA		-1	NA	NA	0	NA	-1	5
transcript22957	HE698035	311	6e-11	8e-21	7e-34	1e-15	1.4	1e-18	52.8053	eubacteria	65.5	97.4	145	82.8	29.3	91.7	79.5	eubacteria	1	-1	0.836	0.993	NA	0	-1	-1	0.993	-1	NA	-1	5
transcript22999	HE698049	281	4e-09	6e-06	1e-20	4e-07	6e-07	1e-07	26.7147	eubacteria	59.3	48.1	101	54.3	50.4	54.7	41.7	eubacteria	0.457	0	0.783	0.927	-1	-1	-1	-1	0.955	-1	-1	-1	5
transcript23125	HE698093	315	7e-06	4e-14	2e-19	1e-15	0.0004	2e-08	31.1864	eubacteria	48.5	75.1	97.1	82.4	41.2	57.8	48.6	eubacteria	0.786	-1	-1	0.941	NA	-1	-1	-1	-1	-1	NA	-1	4
transcript23165	HE698109	380	4e-16	3e-09	3e-27	1e-22	3e-25	8e-08	25.6161	eubacteria	82.8	58.9	123	105	111	55.5	40.2	eubacteria	-1	0.779	-1	0.932	-1	-1	-1	-1	-1	-1	-1	-1	4
transcript23196	HE698118	251	5e-10	4e-12	4e-18	3e-18	8e-22	3e-06	27.161	plants	62.4	68.6	92.8	91.3	99.8	50.4	37.4	plants	-1	-1	-1	0.912	0.819	-1	-1	-1	-1	0.912	-1	-1	5
transcript23419	HE698192	243	1e-08	0.14	0.0006	2e-18	7e-05	0.0001	22.3327	fungi	57.8	33.5	45.8	91.7	43.5	44.7	33.9	fungi	0.735	NA	NA	0.727	NA	NA	0.999	NA	NA	0.999	NA	NA	1
transcript23584	HE698254	326	1e-10	1.5	2.2	2.5	3	8e-24	30.1567	protista	64.3	30	33.9	31.6	28.1	108	43.7	protista	-1	NA	NA	NA	NA	0	-1	NA	NA	NA	NA	-1	4
transcript23603	HE698266	280	8e-10	3e-07	5e-26	7e-14	1.1	1e-08	37.3114	eubacteria	61.6	52.4	119	76.6	29.6	58.2	57.4	eubacteria	0.788	0	0.925	-1	NA	0	-1	-1	0.925	-1	NA	-1	5
transcript23888	HE698365	279	2e-07	6e-10	9e-15	1e-19	1e-12	1e-11	28.3242	fungi	53.5	61.2	81.6	95.9	69.3	68.2	42.4	fungi	-1	-1	-1	-1	0.894	-1	-1	-1	-1	-1	-1	-1	4
transcript24014	HE698402	232	8e-10	2e-10	1e-19	4e-22	7e-23	1e-07	30.0671	plants	61.6	63.2	97.8	103	103	54.7	41.4	fungi	-1	-1	-1	-1	0.94	-1	-1	-1	-1	-1	-1	-1	4
transcript24114	HE698437	201	3e-09	0.92	0.0002	2e-18	3e-07	6e-09	21.1287	fungi	59.7	30.8	47.4	92	51.2	59.3	32.3	fungi	0.892	NA	NA	0	-1	-1	-1	NA	NA	0	-1	-1	5
transcript24149	HE698454	248	4e-09	0.69	0.01	3e-20	6e-15	2e-12	25.6161	fungi	59.3	31.2	41.6	97.8	77	70.9	38.5	fungi	-1	NA	NA	0.841	-1	-1	-1	NA	NA	0.841	-1	-1	5
transcript24438	HE698547	627	2e-27	2e-14	1e-44	3e-10	2e-13	4e-15	39.8371	eubacteria	121	77.8	181	66.2	73.6	81.3	60	eubacteria	-1	-1	0.84	0.994	-1	-1	-1	-1	1	-1	-1	-1	5
transcript24766	HE698642	262	8e-10	4e-15	1e-15	1e-28	7e-24	4e-19	43.526	fungi	61.6	78.6	84.3	125	106	92.8	63.4	fungi	0.995	0.839	-1	0.86	0.987	-1	-1	-1	-1	0.896	-1	-1	5
transcript24796	HE698653	388	6e-18	3e-08	2e-16	6e-53	2e-34	1e-33	80.5905	fungi	88.6	55.5	87	206	142	141	117.4	fungi	0	-1	-1	0.991	0.865	-1	-1	-1	-1	0.991	-1	-1	5
transcript25326	HE698834	261	3e-07	0.007	3e-26	8e-26	0.0002	0.038	43.7491	eubacteria	53.1	37.7	119	116	42	36.6	65.9	eubacteria	0.67	NA	-1	0.974	NA	NA	1	NA	-1	-1	NA	NA	1
transcript25526	HE698892	571	7e-13	2e-10	1e-29	0.0001	1e-06	2e-07	38.7873	eubacteria	73.2	63.9	132	47	50.8	55.5	58.8	eubacteria	-1	0.996	-1	NA	0	-1	-1	-1	-1	NA	-1	-1	4
transcript25536	HE698895	1077	1e-09	3e-23	2e-29	0.24	2e-06	0.044	45.3586	eubacteria	63.9	108	132	37.7	51.6	39.3	68.1	eubacteria	0.945	-1	-1	NA	0	NA	-1	-1	-1	NA	-1	NA	4
transcript25593	HE698915	513	4e-06	6e-09	8e-29	6e-11	0.011	0.012	52.2663	eubacteria	50.4	58.9	128	67.8	37.4	39.3	77.6	eubacteria	-1	0	-1	0.906	NA	NA	-1	-1	-1	-1	NA	NA	4
transcript25703	HE698951	370	4e-08	8e-26	5e-24	2e-40	5e-40	3e-25	74.3759	fungi	55.8	114	112	164	160	113	108.2	fungi	0	-1	-1	0.94	0.925	-1	-1	-1	-1	0.864	-1	-1	5
transcript26132	HE699099	321	2e-09	0.24	2e-33	2e-17	0.056	0.73	55.262	eubacteria	60.1	32.7	143	88.2	33.9	32.3	82.9	eubacteria	-1	NA	0.736	-1	NA	NA	-1	NA	-1	-1	NA	NA	4
transcript26240	HE699133	282	1e-10	2e-21	8e-19	2e-24	4e-24	1e-21	31.543	fungi	64.7	99.8	95.1	111	107	101	46.3	fungi	0.64	-1	-1	0.992	0.866	-1	-1	-1	-1	0.926	-1	-1	5
transcript26627	HE699251	252	4e-06	0.18	1e-18	3e-05	5e-05	0.002	29.0173	eubacteria	49.3	33.1	94.7	48.1	43.9	41.2	45.4	eubacteria	0.627	NA	0.999	NA	NA	NA	-1	NA	0.999	NA	NA	NA	5
transcript26817	HE699313	292	5e-07	2e-08	4e-28	6e-07	6e-07	3e-08	48.5774	eubacteria	52.4	56.2	125	53.5	50.4	57	72.6	eubacteria	-1	-1	0.804	-1	0	-1	-1	-1	0.863	-1	-1	-1	5
transcript26921	HE699344	1302	2e-25	2e-88	2e-89	7e-113	3e-106	3e-34	201.375	fungi	117	325	332	408	383	146	291	fungi	-1	-1	-1	0.889	-1	1	-1	-1	-1	0.889	-1	-1	5
transcript26931	HE699352	1148	3e-23	3e-26	2e-31	5e-27	5e-26	8e-23	18.8261	eubacteria	109	118	139	123	116	108	30	eubacteria	-1	-1	-1	-1	-1	-1	-1	-1	-1	-1	-1	-1	4
transcript26934	HE699354	1626	1e-23	1e-22	7e-21	9e-12	2e-06	3e-58	79.4919	protista	111	106	105	73.2	52	226	115	protista	NA	0.759	-1	0.887	NA	0.859	NA	-1	-1	-1	NA	0.859	5
transcript26936	HE699356	1278	3e-25	1e-07	8e-35	5e-71	2e-32	6e-43	105.408	fungi	115	56.6	150	269	138	175	154	fungi	-1	0.545	-1	0.976	0.995	-1	-1	-1	-1	0.976	-1	-1	5
transcript26993	HE699407	1988	3e-46	1e-30	2e-33	4e-72	1e-55	4e-33	59.5795	fungi	186	134	147	273	216	143	87	fungi	0.976	-1	-1	-1	-1	-1	-1	-1	-1	-1	-1	-1	4
transcript26999	HE699413	1223	1e-17	2e-24	2e-38	0.38	6e-07	6e-05	47.6611	eubacteria	90.5	112	162	37.4	53.5	48.9	71.5	eubacteria	1	-1	-1	NA	1	NA	-1	-1	-1	NA	-1	NA	4
transcript27003	HE699417	2055	8e-67	1e-20	5e-144	2e-55	2e-08	6e-10	177.769	eubacteria	254	100	514	218	59.7	66.6	260	eubacteria	-1	-1	-1	0.334	-1	-1	-1	-1	-1	-1	-1	-1	4
transcript27023	HE699434	1831	2e-13	3e-23	6e-49	8e-09	0.0004	2e-23	81.7945	eubacteria	77.4	108	198	63.5	44.7	111	120.6	eubacteria	0.939	0.988	0.878	0.791	NA	-1	-1	-1	0.878	-1	NA	-1	5
transcript27024	HE699435	1435	2e-18	2e-76	6e-141	1e-56	3e-39	6e-38	282.119	eubacteria	93.6	285	503	221	160	159	409.4	eubacteria	-1	0.241	-1	1	-1	-1	-1	-1	-1	-1	-1	-1	4
transcript27037	HE699446	1221	4e-33	0.092	4e-48	3e-18	7e-32	3e-48	34.8265	protista	142	37	195	94.4	136	192	53	eubacteria	-1	NA	-1	-1	-1	-1	-1	NA	-1	-1	-1	-1	4
transcript27045	HE699452	1886	5e-37	1e-43	2e-58	3e-30	1e-13	2e-37	49.2706	eubacteria	155	177	229	134	76.3	157	74	eubacteria	-1	0.959	-1	1	1	-1	-1	-1	-1	-1	-1	-1	4
transcript27075	HE699477	2436	1e-42	5e-38	1e-40	2e-59	5e-44	4e-72	67.6913	protista	175	158	171	232	177	273	98	protista	-1	-1	-1	-1	-1	-1	-1	-1	-1	-1	-1	-1	4
transcript27088	HE699485	2564	5e-35	4e-10	1e-18	2e-63	1e-38	1e-98	146.672	protista	149	65.9	98.6	245	160	361	212	protista	0.985	0.58	1	-1	0.967	-1	-1	-1	-1	-1	-1	-1	4
transcript27103	HE699498	1532	1e-08	2e-15	1e-28	4e-09	5e-19	5e-14	46.0517	eubacteria	61.2	82.8	130	64.3	94	79.7	68.8	eubacteria	-1	1	-1	0	1	-1	-1	-1	-1	-1	-1	-1	4
transcript27104	HE699499	1421	2e-14	9e-09	2e-45	4e-39	6e-11	4e-37	71.3801	eubacteria	80.5	60.5	186	163	67	156	105.5	eubacteria	-1	-1	-1	1	-1	-1	-1	-1	-1	-1	-1	-1	4
transcript27116	HE699510	2215	2e-17	4e-95	6e-101	3e-110	3e-111	2e-90	216.038	plants	91.3	348	371	400	400	333	308.7	fungi	1	-1	-1	1	0.999	-1	-1	-1	-1	-1	-1	-1	4
transcript27140	HE699528	1122	3e-58	1e-15	9e-70	2e-85	2e-13	4e-85	62.5753	fungi	225	82.8	266	317	74.7	315	92	fungi	-1	0.904	0.035	-1	0.949	-1	-1	-1	-1	-1	-1	-1	4
transcript27152	HE699537	905	4e-14	5e-23	6e-38	0.24	0.001	0.17	54.8566	eubacteria	78.6	107	160	37.4	42	37	81.4	eubacteria	1	0.781	-1	NA	NA	NA	-1	-1	-1	NA	NA	NA	4
transcript27183	HE699563	1664	5e-14	5.7	1.4	2e-24	1e-13	1e-13	23.9421	fungi	79.3	31.6	37.7	115	76.3	78.2	35.7	fungi	-1	NA	NA	0	-1	-1	-1	NA	NA	-1	-1	-1	4
transcript27187	HE699566	1786	8e-154	4e-132	0	7e-141	2e-159	3e-148	107.998	eubacteria	543	470	646	502	560	525	103	eubacteria	0.967	1	0.841	0.997	0.994	-1	-1	-1	0.994	-1	-1	-1	5
transcript27193	HE699572	895	2e-35	0.87	6e-07	4e-34	8e-31	1e-53	42.1397	protista	149	33.1	57.8	146	132	210	61	protista	0.956	NA		0.998	1	-1	-1	NA	1	-1	-1	-1	5
transcript27224	HE699599	1033	3e-17	1e-36	3e-31	4e-20	7e-24	4e-33	44.8477	archaea	89	152	138	100	109	142	63	archaea	0.879	-1	-1	1	1	0.51	-1	-1	-1	-1	-1	-1	4
transcript27225	HE699600	908	6e-38	2e-39	3e-72	9e-52	1e-25	3e-26	78.981	eubacteria	157	161	274	204	115	119	117	eubacteria	1	-1	0.922	-1	0.994	-1	-1	-1	-1	-1	-1	-1	4
transcript27256	HE699627	2071	2e-41	4e-32	2e-27	2e-57	3e-42	2e-56	36.8414	fungi	171	138	127	224	171	221	53	fungi	-1	-1	-1	0.891	-1	-1	-1	-1	-1	0.562	-1	-1	5
transcript27264	HE699635	918	1e-22	6e-40	2e-76	6e-19	2e-08	5e-41	123.646	eubacteria	107	163	288	95.9	57.8	168	181	eubacteria	0.971	0.982	0.114	0.934	-1	-1	-1	-1	0.114	-1	-1	-1	5
transcript27277	HE699646	1055	1e-76	3e-50	1e-107	8e-108	3e-85	7e-96	71.6033	fungi	286	197	392	391	313	350	106	eubacteria	-1	-1	-1	0.966	-1	-1	-1	-1	-1	0.449	-1	-1	5
transcript27323	HE699689	1954	5e-63	7e-56	1e-65	8e-127	9e-16	3e-49	146.895	fungi	242	217	254	455	83.6	197	213	fungi	0.989	0	-1	0.998	1	-1	-1	-1	-1	0.951	-1	-1	5
transcript27364	HE699726	1868	2e-82	2e-142	0	2e-141	0.0006	2e-149	272.398	eubacteria	306	505	692	503	44.3	530	386	eubacteria	0.971	0.999	0.97	0.97	NA	-1	-1	-1	0.97	-1	NA	-1	5
transcript27406	HE699761	959	5e-42	6e-54	5e-71	3e-29	5e-38	2e-36	66.775	eubacteria	171	209	270	130	156	152	99	eubacteria	0.852	-1	-1	-1	0.074	-1	-1	-1	-1	-1	-1	-1	4
transcript27413	HE699768	1306	1e-12	1e-11	2e-44	3e-13	1e-14	8e-14	72.9896	eubacteria	74.3	70.1	183	77.8	79.3	78.6	108.7	eubacteria	-1	-1	-1	0.999	-1	-1	-1	-1	-1	-1	-1	-1	4
transcript27427	HE699778	1250	1e-07	1e-19	3e-20	5e-10	8e-07	2e-13	28.835	eubacteria	57.8	96.3	102	67	53.1	77	44.2	eubacteria	-1	-1	-1	-1	0	0.518	-1	-1	-1	-1	-1	-1	4
transcript27438	HE699786	1642	2e-10	1e-07	3e-60	9e-18	0.001	5e-15	114.724	eubacteria	67.4	57.4	236	93.2	42.7	83.2	168.6	eubacteria	-1	0	-1	-1	NA	-1	-1	-1	-1	-1	NA	-1	4
transcript27440	HE699787	1113	2e-62	1e-47	7e-75	3e-65	7e-52	3e-41	28.6808	eubacteria	239	189	283	249	202	169	44	eubacteria	-1	0.999	0.971	1	0.999	-1	-1	-1	-1	-1	-1	-1	4
transcript27454	HE699799	1330	1e-15	5e-23	3e-35	4.7	0.0002	7e-05	44.9531	eubacteria	84	107	152	33.9	45.4	48.9	68	eubacteria	1	-1	-1	NA	NA	NA	-1	-1	-1	NA	NA	NA	4
transcript27486	HE699826	1178	2e-25	0.088	3e-38	1e-27	4e-34	3e-21	29.5281	eubacteria	116	37	162	125	143	103	46	eubacteria	-1	NA	1	-1	-1	-1	-1	NA	-1	-1	-1	-1	4
transcript27490	HE699830	1287	4e-23	5e-47	1e-35	5e-26	1e-25	2e-37	55.0389	archaea	108	187	154	120	115	156	79	archaea	0.905	-1	-1	0.954	1	-1	-1	-1	-1	-1	-1	-1	4
transcript27503	HE699839	1018	3e-10	0.094	5e-20	3e-10	0.099	2e-09	22.515	eubacteria	65.9	36.6	101	67	35.8	63.5	35.1	eubacteria	-1	NA	0.823	1	NA	-1	-1	NA	-1	-1	NA	-1	4
transcript27555	HE699869	1211	7e-09	5e-29	2e-33	1e-26	4e-30	3e-44	81.4378	protista	61.6	127	145	121	130	179	117.4	protista	-1	0.969	-1	1	0.976	-1	-1	-1	-1	-1	-1	-1	4
transcript27578	HE699884	842	2e-19	5e-30	2e-69	1e-81	6e-66	6e-30	143.453	fungi	95.9	130	265	303	248	131	207.1	fungi	-1	-1	0.857	0.128	-1	-1	-1	-1	-1	0.997	-1	-1	5
transcript27597	HE699897	746	6e-12	0.005	7e-33	6e-23	0.31	3e-15	48.2001	eubacteria	70.9	40	143	108	33.5	82	72.1	eubacteria	0.975	NA	-1	0.99	NA	-1	-1	NA	-1	-1	NA	-1	4
transcript27602	HE699901	1060	5e-21	3e-20	4e-55	2e-21	1e-12	6e-22	78.511	eubacteria	101	98.2	218	104	72.4	105	117	eubacteria	-1	1	0.955	-1	-1	-1	-1	-1	0.955	-1	-1	-1	5
transcript27645	HE699927	1066	1e-06	6e-18	2e-55	1e-06	0.52	1e-25	112.134	eubacteria	53.9	90.5	219	55.1	33.5	117	165.1	eubacteria	-1	0	0.977	0	NA	-1	-1	-1	0.881	-1	NA	-1	5
transcript27696	HE699962	1934	9e-07	0.007	2e-13	6e-34	3e-13	5e-11	62.5753	fungi	55.5	41.6	80.9	147	75.5	70.1	91.5	fungi	NA	NA	0.747	0.991	0.994	0	NA	NA	-1	0.991	-1	-1	5
transcript27741	HE699988	783	8e-15	4e-19	1e-32	2e-14	1e-12	7e-14	41.2234	eubacteria	80.5	87.8	127	65.5	65.1	77.8	46.5	eubacteria	-1	0.993	-1	-1	-1	-1	-1	-1	-1	-1	-1	-1	4
transcript27752	HE699997	719	6e-06	1e-16	2e-15	7e-08	0.0005	0.0002	24.8176	archaea	50.8	85.5	85.5	58.5	42.7	46.2	34.7	archaea	0	-1	-1	0.998	NA	NA	-1	-1	-1	-1	NA	NA	4
transcript27765	HE700009	578	6e-06	1.2	6e-19	6e-18	0.001	1e-08	29.9336	eubacteria	50.1	31.6	96.3	91.3	41.2	59.3	46.2	eubacteria	-1	NA	0.758	0.7	NA	0	-1	NA	-1	0.7	NA	-1	5
transcript27775	HE700015	2209	2e-21	3e-34	3e-35	7e-18	2e-20	5e-21	31.8307	eubacteria	104	145	153	94	99.4	103	49	eubacteria	-1	0.997	-1	-1	-1	-1	-1	-1	-1	-1	-1	-1	4
transcript27787	HE700025	1269	5e-51	4e-49	6e-46	4e-85	4e-47	4e-69	78.511	fungi	201	194	187	316	187	262	115	fungi	-1	-1	-1	-1	-1	-1	-1	-1	-1	-1	-1	-1	4
transcript27792	HE700029	2443	1e-78	5e-50	3e-41	4e-66	1e-97	6e-89	43.7491	plants	294	198	173	254	355	329	61	plants	1	-1	-1	1	-1	-1	-1	-1	-1	-1	-1	-1	4
transcript27805	HE700040	1265	3e-24	0.002	0.005	8e-87	5e-25	9e-26	144.082	fungi	112	42.4	45.4	322	113	118	210	fungi	0.998	NA	NA	0.917	0.981	-1	-1	NA	NA	1	-1	-1	5
transcript27830	HE700061	730	2e-08	7e-11	2e-19	0.84	3e-06	0.2	25.3284	eubacteria	59.3	66.2	99	35	50.1	36.2	39.7	eubacteria	0.874	-1	-1	NA	0	NA	-1	-1	-1	NA	-1	NA	4
transcript27834	HE700065	1150	2e-06	3e-09	3e-16	0.77	0.006	0.9	22.6204	eubacteria	53.5	61.6	89	36.2	40	35	35.5	eubacteria	0.99	-1	-1	NA	NA	NA	0.851	-1	-1	NA	NA	NA	1
transcript27884	HE700099	1092	6e-33	8e-13	5e-67	3e-17	2e-56	8e-49	78.4702	eubacteria	141	73.6	257	90.5	218	194	116	eubacteria	0.9	0	-1	-1	0.999	-1	-1	-1	-1	-1	-1	-1	4
transcript27901	HE700113	1282	2e-24	3e-30	8e-46	8e-34	3e-31	6e-25	49.2706	eubacteria	113	131	187	145	134	115	74	eubacteria	1	0.997	-1	0.993	-1	-1	-1	-1	-1	-1	-1	-1	4
transcript27935	HE700139	1174	1e-97	2e-29	3e-112	7e-56	9e-82	1e-87	33.4402	eubacteria	356	128	408	219	301	323	52	eubacteria	-1	1	0.922	0	-1	-1	-1	-1	-1	-1	-1	-1	4
transcript27951	HE700154	1695	1e-06	0.0001	6e-32	7e-41	5e-05	4e-09	78.6446	fungi	54.7	47.4	142	169	47.8	63.5	114.3	fungi	-1	NA	-1	1	NA	0	-1	NA	-1	0.668	NA	-1	5
transcript27966	HE700167	1910	1e-14	7e-101	2e-131	5e-81	1e-99	6e-83	268.709	eubacteria	81.6	367	472	303	362	308	390.4	eubacteria	0.92	0.666	-1	1	-1	0.995	-1	-1	-1	-1	-1	-1	4
transcript27967	HE700168	1479	2e-10	5e-35	1e-44	8e-33	2e-10	4e-10	78.981	eubacteria	67	147	183	142	65.5	66.6	116	eubacteria	-1	-1	-1	-1	-1	-1	-1	-1	-1	-1	-1	-1	4
transcript28021	HE700215	1336	1e-23	3e-13	9e-72	5e-53	5e-07	6e-34	110.629	eubacteria	110	75.5	273	209	53.9	145	163	eubacteria	-1	-1	-1	1	0	-1	-1	-1	-1	-1	-1	-1	4
transcript28028	HE700222	1137	3e-08	1e-36	3e-48	2e-67	6e-38	2e-31	136.258	fungi	59.3	152	195	257	156	137	197.7	fungi	-1	-1	-1	1	-1	0.997	-1	-1	-1	1	-1	-1	5
transcript28065	HE700249	740	5e-13	0.005	0.11	2e-11	0.016	6e-30	38.9616	protista	74.3	40	39.7	70.5	37.7	130	55.7	protista	0.972	NA	NA	0.994	NA	-1	-1	NA	NA	-1	NA	-1	4
transcript28075	HE700255	1261	4e-06	2e-28	1e-38	7e-24	3e-05	0.002	75.069	eubacteria	52.4	125	163	112	47.8	43.9	110.6	eubacteria	0.368	-1	-1	0.993	NA	NA	-1	-1	-1	-1	NA	NA	4
transcript28095	HE700271	1149	1e-29	2e-16	2e-22	8e-75	4e-87	1e-79	132.164	plants	130	85.9	109	281	319	296	189	plants	-1	0.673	0.933	1	-1	-1	-1	-1	-1	-1	-1	-1	4
transcript28104	HE700279	1096	4e-18	8e-05	2e-20	3e-19	3e-26	4e-29	25.3284	protista	92	47	102	97.1	117	129	37	protista	-1	NA	-1	0.974	-1	-1	-1	NA	-1	-1	-1	-1	4
transcript28105	HE700280	882	3e-21	1.4	2e-29	1	7.5	6.7	18.8261	eubacteria	102	32.3	132	1	29.3	31.6	30	eubacteria	0.248	NA	0.739	NA	NA	NA	-1	NA	0.739	NA	NA	NA	5
transcript28119	HE700292	950	8e-09	9e-07	4e-13	6e-93	2e-07	0.0009	193.705	fungi	60.8	53.1	78.2	341	54.7	44.7	280.2	fungi	0.603	-1	-1	0.923	0.915	NA	-1	-1	-1	1	-1	NA	5
transcript28120	HE700293	1146	1e-27	1.6	1.2	1e-47	6e-20	1e-31	46.0517	fungi	123	32.7	37.4	191	96.7	137	68	fungi	-1	NA	NA	0.898	-1	-1	-1	NA	NA	0.99	-1	-1	5
transcript28139	HE700308	755	6e-09	1e-42	4e-55	8e-42	6e-06	3e-31	106.324	eubacteria	60.8	171	217	171	49.3	135	156.2	eubacteria	0.926	0.993	-1	0.941	-1	0.965	-1	-1	-1	-1	-1	-1	4
transcript28149	HE700317	1795	4e-95	4e-104	2e-103	1e-74	3e-43	2e-86	20.7233	archaea	348	377	379	281	174	320	31	eubacteria	0.965	1	-1	1	0.998	-1	-1	-1	-1	-1	-1	-1	4
transcript28177	HE700340	2176	1e-19	1e-24	8e-29	1e-21	4e-14	6e-34	32.747	protista	98.2	114	132	106	78.2	146	47.8	protista	-1	-1	-1	0.739	-1	1	-1	-1	-1	-1	-1	-1	4
transcript28217	HE700370	844	3e-43	4e-23	3e-30	7e-51	6e-69	7e-58	59.1741	plants	174	107	134	201	258	224	84	plants	-1	-1	-1	-1	0.997	-1	-1	-1	-1	-1	-1	-1	4
transcript28230	HE700380	1192	1e-14	0.0001	5e-28	2e-06	0.019	0.008	30.6268	eubacteria	80.9	46.2	128	55.1	38.5	42	47.1	eubacteria	0.469	NA	-1	0	NA	NA	-1	NA	-1	0.847	NA	NA	5
transcript28315	HE700446	887	2e-12	7e-13	7e-26	0.0005	0.14	2e-58	105.919	protista	72.8	73.2	120	46.2	35	225	152.2	protista	1	-1	-1	NA	NA	-1	-1	-1	-1	NA	NA	-1	4
transcript28323	HE700453	1543	3e-25	6e-12	1e-59	2e-08	2e-12	9e-15	79.3865	eubacteria	116	71.2	234	62	72.4	82	118	eubacteria	-1	-1	0.142	-1	-1	1	-1	-1	0.844	-1	-1	-1	5
transcript28328	HE700457	1135	8e-34	1e-43	1e-86	9e-116	3e-87	6e-42	188.694	fungi	144	176	323	417	320	171	273	fungi	-1	-1	0.99	0.978	1	-1	-1	-1	-1	0.978	-1	-1	5
transcript28337	HE700464	774	1e-06	2e-07	4e-13	9e-36	1e-08	3e-06	66.8803	fungi	53.1	55.1	77.8	151	58.2	52.4	97.9	fungi	-1	-1	-1	0	-1	1	-1	-1	-1	0.219	-1	-1	5
transcript28357	HE700479	888	3e-49	1e-46	4e-52	4e-62	1e-55	2e-36	29.6459	fungi	194	185	207	239	214	152	45	fungi	0.96	0.999	0.981	1	1	-1	-1	-1	-1	0.963	-1	-1	5
transcript28380	HE700496	1087	2e-12	0.079	8e-22	0.0009	0.003	0.001	21.6396	eubacteria	73.6	37	107	45.8	40.8	44.7	33.4	eubacteria	0.999	NA	0.656	NA	NA	NA	0.977	NA	0.977	NA	NA	NA	1
transcript28383	HE700499	1045	4e-07	1.4	0.77	8e-07	2e-06	4e-26	43.7491	protista	55.5	32.7	37.7	55.8	51.6	119	63.5	protista	-1	NA	NA	-1	-1	0.617	-1	NA	NA	-1	-1	-1	4
transcript28392	HE700508	752	1e-31	1e-35	9e-34	1e-36	6e-42	3e-36	23.5367	plants	135	148	146	154	168	152	33	plants	0.98	-1	-1	-1	-1	1	-1	-1	-1	-1	-1	-1	4
transcript28406	HE700519	868	4e-13	9e-05	2e-24	8e-05	0.13	0.011	26.0216	eubacteria	75.1	46.2	115	48.9	35	40.8	39.9	eubacteria	0.941	NA	0.709	NA	NA	NA	0.916	NA	0.916	NA	NA	NA	1
transcript28418	HE700530	1385	5e-06	2e-18	1e-55	2e-06	0.001	5e-31	114.436	eubacteria	52.4	92.4	220	55.5	43.1	135	167.6	eubacteria	-1	-1	-1	-1	NA	-1	-1	-1	-1	-1	NA	-1	4
transcript28487	HE700575	1200	5e-12	2.2	1.2	1e-08	8e-09	1e-21	22.3327	protista	72	32.3	37.4	62.4	59.7	104	32	protista	-1	NA	NA	0.826	-1	-1	-1	NA	NA	-1	-1	-1	4
transcript28512	HE700594	1511	2e-28	3e-36	1e-39	4e-26	2e-16	2e-30	26.0216	eubacteria	126	151	167	120	85.1	134	41	eubacteria	1	-1	-1	1	1	-1	-1	-1	-1	-1	-1	-1	4
transcript28546	HE700615	917	2e-12	5e-10	2e-12	1e-45	1e-49	6e-57	102.518	protista	72.8	63.9	76.3	184	194	221	148.2	protista	-1	-1	-1	1	-1	-1	-1	-1	-1	-1	-1	-1	4
transcript28598	HE700649	1498	9e-28	1e-18	1e-74	6e-15	3e-20	4e-15	108.116	eubacteria	124	93.2	283	83.6	98.2	83.2	159	eubacteria	0.908	-1	-1	0.995	-1	-1	-1	-1	-1	-1	-1	-1	4
transcript28662	HE700699	799	4e-11	3e-41	2e-65	7e-13	4e-22	1e-23	125.033	eubacteria	68.2	167	251	75.5	103	110	182.8	eubacteria	0.982	-1	-1	-1		-1	-1	-1	-1	-1	-1	-1	4
transcript28673	HE700704	822	1e-10	0.16	1e-46	5e-40	0.8	2e-32	82.8931	eubacteria	66.6	35.4	189	165	32.3	139	122.4	eubacteria	-1	NA	-1	0.999	NA	-1	-1	NA	-1	0.938	NA	-1	5
transcript28685	HE700710	1491	3e-51	2e-82	8e-99	1e-14	6e-60	7e-68	109.543	eubacteria	202	305	363	82.8	229	258	161	eubacteria	0.793	0.935	0.844	0.927	-1	-1	-1	-1	-1	-1	-1	-1	4
transcript28726	HE700740	596	2e-07	1e-32	5e-35	2e-16	0.12	3e-25	63.5561	eubacteria	55.5	138	149	86.7	34.3	114	93.5	eubacteria	-1	-1	-1	0.991	NA	0	-1	-1	-1	-1	NA	-1	4
transcript28773	HE700778	879	1e-29	1.1	3e-46	1e-117	8e-20	1e-85	202.627	fungi	130	32.7	188	423	95.5	316	293	fungi	0.968	NA	0.999	0.933	0.977	-1	-1	NA	-1	0.989	-1	-1	5
transcript28805	HE700802	739	9e-26	0.058	4e-13	0.29	0.0003	1e-55	68.9722	protista	116	36.6	77.8	36.6	43.5	216	100	protista	0.775	NA	0.798	NA	NA	0.942	-1	NA	-1	NA	NA	1	5
transcript28822	HE700817	1164	2e-44	8e-21	1e-114	2e-137	5e-102	1e-129	214.14	fungi	179	100	416	490	369	463	311	fungi	-1	-1	-1	0.818	-1	-1	-1	-1	-1	0.945	-1	-1	5
transcript28840	HE700829	801	1e-24	2.1	0.002	1e-29	3e-33	3e-49	56.466	protista	112	31.6	45.8	131	139	195	83	protista	-1	NA	NA	0.999	0.972	-1	-1	NA	NA	-1	-1	-1	4
transcript28876	HE700857	789	8e-23	2.7	6e-12	2e-10	3e-42	2e-49	61.2535	protista	107	31.2	73.9	67.4	169	195	88	protista	0.897	NA	1	0.948	-1	-1	-1	NA	-1	-1	-1	-1	4
transcript28908	HE700881	1001	4e-55	1e-24	2e-70	5e-67	4e-72	9e-55	39.1439	plants	214	112	268	255	269	214	55	plants	1	0.999	0.479	0.758	-1	0.858	-1	-1	-1	0.886	-1	-1	5
transcript28926	HE700892	963	9e-14	0.0007	0.0004	5e-05	9e-05	1e-24	25.2231	protista	77.4	43.5	48.5	49.7	45.8	114	36.6	protista	0	NA	NA	NA	NA	-1	-1	NA	NA	NA	NA	0.96	5
transcript28944	HE700906	865	7e-07	0.044	2e-27	4e-05	8e-31	9e-26	55.1285	plants	54.3	37.4	125	49.7	132	117	77.7	plants	-1	NA	0.812	NA	0.989	0.498	-1	NA	-1	NA	-1	-1	4
transcript29000	HE700950	879	1e-57	4e-39	3e-53	5e-50	1e-78	2e-67	48.3543	plants	222	160	211	199	290	255	68	plants	-1	-1	0.943	0.996	0.957	-1	-1	-1	-1	-1	-1	-1	4
transcript29035	HE700978	955	9e-27	2e-51	5e-83	1e-40	1.7	7e-48	129.533	eubacteria	120	201	310	168	31.6	191	190	eubacteria	-1	0.087	1	0.986	NA	-1	-1	-1	1	-1	NA	-1	5
transcript29036	HE700979	1952	2e-06	0.007	2e-22	0.0002	0.045	4e-05	36.8414	eubacteria	54.7	41.6	110	49.3	38.1	50.4	55.3	eubacteria	0	NA	0.125	NA	NA	NA	-1	NA	0.125	NA	NA	NA	5
transcript29063	HE700994	728	2e-27	1.8	1e-27	2e-59	2e-17	2e-41	73.6827	fungi	122	31.6	125	229	87	169	107	fungi	1	NA	0.825	0.775	0.916	-1	-1	NA	-1	0.9	-1	-1	5
transcript29084	HE701009	571	1e-05	0.11	8e-06	3e-15	1e-10	9e-05	21.9272	fungi	48.9	35	52.8	82.4	63.9	46.6	33.5	fungi	0.842	NA	0	1	0.968	NA	-1	NA	-1	1	-1	NA	5
transcript29104	HE701025	803	3e-51	1e-21	1e-72	5e-15	1	2e-63	49.4529	eubacteria	201	102	275	82.4	32	242	74	eubacteria	-1	0	0.991	0.899	NA	-1	-1	-1	-1	-1	NA	-1	4
transcript29220	HE701111	1116	1e-14	0.18	9e-22	1e-50	2e-15	6e-21	82.8931	fungi	80.9	35.8	107	201	81.3	102	120.1	fungi	1	NA	0.999	1	0.951	-1	-1	NA	-1	1	-1	-1	5
transcript29314	HE701188	1854	9e-20	1e-35	0	4e-21	3e-20	2e-32	416.663	eubacteria	98.6	150	644	104	98.6	141	545.4	eubacteria	-1	0.713	0.92	-1	-1	-1	-1	-1	0.999	-1	-1	-1	5
transcript29322	HE701195	604	9e-33	2e-37	8e-49	1e-51	1e-47	5e-44	43.6438	fungi	139	154	195	203	187	177	64	fungi	-1	0.643	-1	0.521	0.822	-1	-1	-1	-1	-1	-1	-1	4
transcript29394	HE701256	1714	7e-62	3.5	4e-50	6e-75	4e-69	2e-69	30.0878	fungi	238	32.3	202	283	260	263	45	fungi	-1	NA	0.636	0.996	-1	-1	-1	NA	-1	-1	-1	-1	4
transcript29403	HE701264	597	6e-12	1e-17	1e-27	5e-50	5e-09	2e-13	87.6806	fungi	70.1	88.2	125	197	58.9	75.5	126.9	fungi	0.984	-1	-1	0.967	-1	-1	-1	-1	-1	0.967	-1	-1	5
transcript29426	HE701285	997	2e-06	0.024	5e-31	7e-45	7e-27	3e-21	88.5481	fungi	53.1	38.5	137	182	119	102	128.9	fungi	-1	NA	-1	0.999	0.99	-1	-1	NA	-1	-1	-1	-1	4
transcript29505	HE701347	608	4e-57	8e-33	5e-23	3e-56	9e-67	4e-64	22.2149	plants	220	138	110	218	250	243	30	plants	0.988	-1	-1	0.883	-1	-1	-1	-1	-1	-1	-1	-1	4
transcript29510	HE701351	1074	7e-16	0.86	3e-18	6e-13	4e-17	3e-62	106.766	protista	84.7	33.5	95.5	76.3	87	239	154.3	protista	-1	NA	0.989	-1	-1	0.993	-1	NA	-1	-1	-1	0.993	5
transcript29528	HE701362	917	5e-11	1e-18	2e-31	0.94	0.0005	0.13	46.968	eubacteria	68.2	92.4	139	35.4	43.1	37.4	70.8	eubacteria	1	-1	-1	NA	NA	NA	-1	-1	-1	NA	NA	NA	4
transcript29560	HE701381	656	2e-29	3.4	0.0007	2e-46	2e-25	1e-20	39.1439	fungi	128	30.4	46.6	186	113	99.8	58	fungi	-1	NA	NA	0.867	-1	-1	-1	NA	NA	0.998	-1	-1	5
transcript29581	HE701398	523	1e-30	3e-36	7e-42	1e-30	2e-14	2e-36	25.6851	eubacteria	132	149	172	133	76.6	151	40	eubacteria	1	-1	-1	0.998	-1	1	0	-1	-1	-1	-1	-1	1
transcript29594	HE701409	1206	9e-07	5	3e-14	1e-11	2e-05	2e-16	22.2273	protista	54.7	31.2	82.8	72	48.5	87	32.3	protista	-1	NA	-1	-1	NA	-1	-1	NA	-1	-1	NA	-1	4
transcript29620	HE701429	463	2e-29	0.33	6e-29	1e-57	3e-17	9e-43	65.1655	fungi	127	32.7	128	222	85.5	172	95	fungi	0.966	NA	0.967	0.943	0.343	-1	-1	NA	-1	0.952	-1	-1	5
transcript29659	HE701451	1270	5e-24	7e-95	4e-151	1e-50	9e-49	2e-67	292.651	eubacteria	112	346	537	201	192	256	425	eubacteria	-1	-1	1	0.947	1	-1	-1	-1	1	-1	-1	-1	5
transcript29693	HE701475	1137	7e-24	0.32	0.39	3e-68	3e-41	7e-51	102.161	fungi	111	35	38.9	259	167	201	148	fungi	0.135	NA	NA	0.974	-1	-1	-1	NA	NA	0.996	-1	-1	5
transcript29704	HE701485	1056	6e-27	5e-36	7e-36	6e-27	4e-25	1e-15	20.9056	archaea	121	150	154	122	113	84.3	33	eubacteria	0.998	0.897	-1	1	-1	-1	-1	-1	-1	-1	-1	-1	4
transcript29729	HE701505	962	5e-22	3e-38	1e-58	6e-78	5e-59	9e-57	128.762	fungi	104	157	229	291	226	220	187	fungi	0.913	-1	0.888	1	-1	-1	-1	-1	-1	1	-1	-1	5
transcript29747	HE701522	827	8e-29	7e-05	5e-37	4e-23	5e-17	4e-19	18.8907	eubacteria	127	46.6	157	109	86.3	95.1	30	eubacteria	0.796	NA	-1	0.864		-1	-1	NA	-1	-1	-1	-1	4
transcript29757	HE701531	1103	1e-17	6e-31	1e-30	3e-22	6e-21	4e-19	30.4444	archaea	90.9	133	137	107	99.8	95.9	46.1	eubacteria	0.999	-1	-1	1	-1	-1	-1	-1	-1	-1	-1	-1	4
transcript29769	HE701538	940	1e-15	3e-20	1e-24	3e-17	8e-19	5e-14	20.7233	eubacteria	83.6	97.8	116	90.5	92.4	78.6	32.4	eubacteria	-1	-1	0.597	-1	-1	-1	-1	-1	-1	-1	-1	-1	4
transcript29778	HE701545	588	6e-25	6.3	8e-11	1e-44	8e-22	2e-24	45.5409	fungi	113	29.3	69.3	179	101	111	66	fungi	-1	NA	-1	0.885	-1	-1	-1	NA	-1	0.999	-1	-1	5
transcript29802	HE701562	527	1e-08	2.9	2e-18	3e-07	6e-10	2e-22	31.543	protista	58.9	30	94	55.5	61.6	105	46.1	protista	-1	NA	-1	0	0.96	-1	-1	NA	-1	-1	-1	-1	4
transcript29807	HE701564	850	1e-18	0.073	7e-26	1e-22	1e-15	4e-83	148.282	protista	93.2	36.6	120	108	81.6	308	214.8	protista	-1	NA	-1	0.995	-1	-1	-1	NA	-1	-1	-1	-1	4
transcript29903	HE701635	961	8e-15	2.8	2e-23	0.031	0.34	0.0004	19.807	eubacteria	80.9	31.6	112	40.4	33.9	45.8	31.1	eubacteria	0.993	NA	0.908	NA	NA	NA	0.997	NA	0.997	NA	NA	NA	1
transcript29906	HE701638	747	1e-12	2e-08	6e-25	5e-09	4e-09	1e-06	28.1418	eubacteria	72.8	57.8	117	62.4	59.7	53.9	44.2	eubacteria	0.845	0.985	-1	1	-1	-1	-1	-1	-1	-1	-1	-1	4
transcript29923	HE701653	534	1e-22	5.1	4e-12	5e-66	0.004	2e-48	99.7043	fungi	105	29.3	73.2	250	38.9	191	145	fungi	-1	NA		0.754	NA	-1	-1	NA	-1	0.923	NA	-1	5
transcript29933	HE701661	1382	3e-14	5e-70	4e-77	2e-88	2e-59	5e-74	170.797	fungi	79.7	263	291	327	228	278	247.3	fungi	0.853	-1	-1	0.952	1	0.999	-1	-1	-1	0.997	-1	-1	5
transcript29985	HE701700	887	2e-46	4e-25	3e-60	6e-23	1e-33	6e-36	31.8307	eubacteria	186	114	234	108	141	151	48	eubacteria	-1	-1	0.918	-1	-1	-1	-1	-1	0.918	-1	-1	-1	5
transcript29991	HE701705	621	2e-16	6e-57	1e-62	3e-56	4e-13	1e-44	106.612	eubacteria	85.5	218	241	218	72.4	179	155.5	eubacteria	-1	-1	0.971	0.925	-1	0.986	-1	-1	-1	-1	-1	-1	4
transcript30001	HE701712	700	2e-06	2e-15	2e-40	2e-08	1e-10	4e-07	78.2879	eubacteria	52	81.3	168	60.1	64.3	55.1	116	eubacteria	-1	-1	0.885	-1	0	0	-1	-1	0.885	-1	-1	-1	5
transcript30017	HE701728	767	5e-09	4e-16	3e-83	8e-13	3e-06	3e-11	170.902	eubacteria	61.2	83.6	310	75.1	50.1	68.9	248.8	eubacteria	1	-1	0.994	-1	-1	-1	-1	-1	0.994	-1	-1	-1	5
transcript30044	HE701745	603	9e-11	0.004	7e-08	6e-27	8e-28	4e-27	39.2617	plants	66.2	40	59.7	121	121	120	54.8	fungi	-1	NA	1	0.94	0.991	0.946	-1	NA	-1	0.556	-1	-1	5
transcript30059	HE701758	498	6e-14	7e-11	3e-34	7e-11	0.01	4e-29	46.7448	eubacteria	76.3	65.1	146	67.4	37.4	127	69.7	eubacteria	0.956	0.646	0.902	0.818	NA	-1	-1	-1	0.902	-1	NA	-1	5
transcript30062	HE701761	611	2e-07	2e-07	2e-19	3e-28	3e-05	3e-06	47.9488	fungi	55.5	54.3	97.8	125	46.2	52	69.5	fungi	-1	-1	0.384	0.423	NA	0	-1	-1	-1	0.997	NA	-1	5
transcript30154	HE701827	636	5e-13	7.3	1e-28	1e-09	2.6	5	36.1482	eubacteria	73.9	29.3	129	63.9	30	31.2	55.1	eubacteria	0.74	NA	0.971	0.904	NA	NA	-1	NA	0.821	-1	NA	NA	5
transcript30165	HE701834	808	4e-07	4e-27	4e-32	4e-15	3e-06	2e-07	57.5646	eubacteria	55.1	120	140	82.8	50.4	56.2	84.9	eubacteria	0.946	-1	-1	0.971	0.969	-1	-1	-1	-1	-1	-1	-1	4
transcript30170	HE701837	1240	3e-29	3e-38	1e-82	5e-76	7e-58	6e-80	123.136	eubacteria	129	158	310	286	222	298	181	eubacteria	-1	-1	-1	0.857	-1	-1	-1	-1	-1	-1	-1	-1	4
transcript30197	HE701854	706	9e-09	7e-18	5e-65	3e-45	6e-44	3e-46	129.533	eubacteria	60.1	89.4	249	182	175	185	188.9	eubacteria	0.051	-1	-1	0.964	0.999	-1	-1	-1	-1	-1	-1	-1	4
transcript30210	HE701858	753	9e-07	7e-14	2e-14	5e-34	0.001	1e-27	62.7576	fungi	53.5	76.3	82	145	41.6	123	91.5	fungi	-1	0.925	0.979	0.967	NA	-1	-1	-1	-1	0.293	NA	-1	5
transcript30303	HE701930	642	2e-22	2.5	4e-12	2e-66	0.007	1e-48	101.314	fungi	105	30.8	73.9	252	38.5	192	147	fungi	-1	NA		0.81	NA	-1	-1	NA	-1	0.901	NA	-1	5
transcript30332	HE701952	682	4e-25	3e-41	1e-65	2e-47	1e-50	3e-44	93.4897	eubacteria	114	167	251	189	197	178	137	eubacteria	-1	-1	0.893	-1	0.971	-1	-1	-1	0.893	-1	-1	-1	5
transcript30364	HE701975	780	3e-10	0.0004	0.13	4e-06	4e-27	5e-20	38.8563	plants	65.5	43.9	39.7	52.8	119	98.2	53.5	plants	-1	NA	NA	0.906	-1	-1	-1	NA	NA	-1	-1	-1	4
transcript30376	HE701983	1030	1e-18	1e-24	4e-31	5e-19	3e-10	1e-26	28.5473	eubacteria	93.6	112	138	96.3	64.3	120	44.4	eubacteria	-1	0.143	-1	0.979	1	1	-1	-1	-1	-1	0.698	-1	5
transcript30424	HE702017	1205	2e-74	3e-41	1e-83	1e-73	1e-82	3e-79	21.4164	eubacteria	279	168	313	278	304	295	34	eubacteria	-1	1	0.93	-1	0.995	-1	-1	0.9	-1	-1	-1	-1	5
transcript30425	HE702018	1116	8e-06	3.4	5e-16	5e-15	1e-15	3e-14	23.4959	eubacteria	51.2	31.6	88.2	83.2	82.4	79.7	37	eubacteria	NA	NA	0.862	-1	0.992	-1	NA	NA	0.862	-1	-1	-1	5
transcript30429	HE702021	560	3e-09	0.3	0.24	0.37	1.6	3e-28	43.7491	protista	60.8	33.5	37.7	35.4	30.4	124	63.2	protista	-1	NA	NA	NA	NA	-1	-1	NA	NA	NA	NA	-1	4
transcript30445	HE702032	644	2e-12	5e-11	0.0002	5e-27	7e-06	2e-17	33.6225	fungi	72	66.2	48.5	121	48.5	89.4	49	fungi	0.994	0.999	NA	-1	0	-1	-1	-1	NA	-1	-1	-1	4
transcript30446	HE702033	934	5e-51	0.0009	4e-65	4e-36	1e-55	2e-44	32.4593	eubacteria	201	43.1	251	152	214	179	50	eubacteria	-1	NA	0.941	1	1	-1	-1	NA	0.941	-1	-1	-1	5
transcript30477	HE702050	679	2e-09	0.006	5e-21	0.11	0.45	0.021	26.7147	eubacteria	62	39.7	103	37.7	32.7	39.3	41	eubacteria	1	NA	0.979	NA	NA	NA	0.951	NA	0.951	NA	NA	NA	1
transcript30519	HE702081	937	1e-31	3e-32	2e-74	2e-43	2e-23	2e-29	98.318	eubacteria	136	137	282	177	107	130	146	eubacteria	1	-1	0.701	-1	0.997	0.986	-1	-1	0.829	-1	-1	-1	5
transcript30655	HE702173	570	3e-08	0.002	0.006	6e-08	4e-08	2e-20	28.0365	protista	57.8	40.8	43.1	58.2	55.8	98.6	40.8	protista	-1	NA	NA	0.869	-1	-1	-1	NA	NA	-1	-1	-1	4
transcript30672	HE702186	923	6e-31	9e-09	1e-89	3e-42	0.33	0.015	135.342	eubacteria	134	59.7	332	173	33.9	40.4	198	eubacteria	1	0	0.995	1	NA	NA	-1	-1	0.97	-1	NA	NA	5
transcript30709	HE702212	1250	2e-07	2e-18	4e-33	1e-25	6e-09	4e-10	59.1741	eubacteria	57	92.4	145	118	60.1	66.2	88	eubacteria	0.994	-1	0.82	1	-1	-1	-1	-1	0.82	-1	-1	-1	5
transcript30744	HE702235	787	1e-09	1e-12	5e-37	4e-23	3.7	1e-09	62.8629	eubacteria	63.2	72.4	157	109	30	63.9	93.8	eubacteria	-1	-1	0.955	0.978	NA	0	-1	-1	0.955	-1	NA	-1	5
transcript30797	HE702268	668	3e-18	5e-24	2e-38	1e-49	7e-44	2e-54	83.2985	protista	91.7	109	161	196	174	212	120.3	protista	-1	-1	-1	0.99	0.994	-1	-1	-1	-1	0.841	-1	-1	5
transcript30799	HE702270	1385	2e-07	8e-08	2e-53	4e-43	1e-07	1e-52	105.919	eubacteria	57.4	57.4	213	177	56.2	207	155.6	eubacteria	-1	-1	-1	1	0.871	-1	-1	-1	-1	-1	-1	-1	4
transcript30811	HE702280	1771	4e-06	2e-28	1e-103	9e-13	0.001	8e-45	224.737	eubacteria	53.1	125	380	76.6	43.5	182	326.9	eubacteria	-1	-1	0.884	-1	NA	0.999	-1	-1	0.884	-1	NA	-1	5
transcript30825	HE702292	988	1e-11	3.8	3e-08	2e-43	5e-13	8e-18	72.9896	fungi	70.5	31.2	62.4	177	73.2	91.3	106.5	fungi	0.985	NA	-1	1	-1	-1	-1	NA	-1	1	-1	-1	5
transcript30845	HE702305	1377	6e-26	1e-16	1e-17	6e-46	2e-32	4e-22	46.0517	fungi	118	86.7	94.4	186	138	106	68	fungi	0.977	-1	-1	-1	-1	-1	-1	-1	-1	-1	-1	-1	4
transcript30883	HE702330	621	6e-16	0.057	2e-20	7e-26	1e-17	2e-19	22.8717	fungi	83.6	36.2	101	117	87.8	95.5	33.4	fungi	0.917	NA	-1	-1	1	-1	-1	NA	-1	-1	-1	-1	4
transcript30957	HE702386	631	3e-14	1e-16	8e-31	0.37	3e-05	0.34	38.1631	eubacteria	77.8	84.7	135	35.8	46.6	35	57.2	eubacteria	-1	-1	-1	NA	NA	NA	-1	-1	-1	NA	NA	NA	4
transcript30961	HE702390	1051	6e-06	0.83	5.1	1e-47	0.0002	6e-06	96.1977	fungi	51.6	33.5	35	191	45.1	52	139.4	fungi	0.997	NA	NA	0.992	NA	0.138	-1	NA	NA	0.992	NA	-1	5
transcript30965	HE702392	956	8e-07	0.001	1e-63	5e-59	0.002	6e-50	131.024	eubacteria	54.3	43.1	246	229	41.2	197	191.7	eubacteria	0.455	NA	-1	0.992	NA	-1	-1	NA	-1	-1	NA	-1	4
transcript31026	HE702433	728	3e-07	3e-26	5e-33	7e-22	5e-06	6e-08	59.3564	eubacteria	55.1	117	143	105	49.3	57.8	87.9	eubacteria	-1	-1	-1	-1	-1	-1	-1	-1	-1	-1	-1	-1	4
transcript31070	HE702467	698	1e-19	6e-25	2e-30	4e-18	2e-09	1e-25	24.6353	eubacteria	95.9	112	134	92.4	60.8	116	38.1	eubacteria	0.997	-1	-1	0.999	-1	1	-1	-1	-1	-1	-1	-1	4
transcript31108	HE702497	863	3e-19	0.63	2e-28	1e-14	1e-09	2e-11	21.1287	eubacteria	95.5	33.5	129	81.3	61.6	70.1	33.5	eubacteria	NA	NA	1	0.858	NA	NA	NA	NA	1	-1	NA	NA	5
transcript31127	HE702511	785	7e-26	2e-23	3e-47	8e-40	1e-26	7e-29	49.2016	eubacteria	117	107	191	164	117	127	74	eubacteria	-1	-1	0.963	-1	0.998	-1	-1	-1	0.976	-1	-1	-1	5
transcript31130	HE702514	575	7e-08	0.001	1e-27	1e-06	0.01	1e-06	45.695	eubacteria	56.6	41.6	125	53.5	37.7	53.1	68.4	eubacteria	0.943	NA	0.488	0.933	NA	0	-1	NA	0.359	-1	NA	-1	5
transcript31187	HE702554	931	4e-36	9e-36	2e-47	4e-38	9e-39	1e-35	26.0216	eubacteria	151	149	192	159	158	150	41	eubacteria	-1	-1	-1	0.727	-1	-1	-1	-1	-1	-1	-1	-1	4
transcript31194	HE702559	857	6e-09	0.62	3e-25	3e-43	9e-06	2e-13	78.981	fungi	61.2	33.5	118	176	48.9	76.6	114.8	fungi	-1	NA	-1	-1	0	-1	-1	NA	-1	-1	-1	-1	4
transcript31199	HE702563	1180	1e-62	0.97	1e-50	3e-79	2e-70	2e-71	38.0453	fungi	239	33.5	203	296	264	269	57	fungi	-1	NA	-1	0.994	-1	-1	-1	NA	-1	-1	-1	-1	4
transcript31312	HE702650	788	3e-22	0.11	0.0008	4e-41	3e-25	3e-21	43.4614	fungi	105	35.8	47	169	113	102	64	fungi	-1	NA	NA	0.999	-1	-1	-1	NA	NA	0.999	-1	-1	5
transcript31314	HE702652	1094	2e-09	0.88	1	4.7	4.6	1e-18	21.4164	protista	63.5	33.5	1	33.5	30.4	94.4	30.9	protista	-1	NA	NA	NA	NA	-1	-1	NA	NA	NA	NA	-1	4
transcript31336	HE702669	743	4e-56	8e-49	6e-65	6e-61	8e-61	2e-59	20.3178	eubacteria	217	192	249	234	231	228	32	eubacteria	-1	0.936	-1	-1	0.959	-1	-1	-1	-1	-1	-1	-1	4
transcript31353	HE702681	619	1e-17	3e-05	3e-41	3e-20	2.5	0.023	54.1634	eubacteria	89	47	170	99	30	38.9	81	eubacteria	-1	NA	-1	0.743	NA	NA	-1	NA	-1	-1	NA	NA	4
transcript31368	HE702693	515	7e-26	6e-29	1e-31	4e-35	2e-39	8e-33	31.1864	plants	115	125	137	147	159	139	44	plants	-1	-1	-1	-1	0.944	-1	-1	-1	-1	-1	-1	-1	4
transcript31385	HE702706	701	2e-14	3e-33	8e-45	2e-14	4e-16	7e-17	69.9938	eubacteria	79	140	182	80.1	82.8	87.4	103	eubacteria	-1	-1	-1	0.819	0.176	-1	-1	-1	-1	-1	-1	-1	4
transcript31402	HE702719	1445	1e-06	7e-39	3e-66	5e-77	6e-35	6e-37	161.874	fungi	54.7	160	255	289	146	155	234.3	fungi	1	-1	0.937	0.797	1	-1	-1	-1	-1	0.843	-1	-1	5
transcript31407	HE702723	713	2e-12	8e-19	9e-25	1.4	2e-07	5e-05	28.4295	eubacteria	72.4	92.4	116	34.3	53.9	48.1	43.6	eubacteria	0.907	-1	-1	NA	-1	NA	-1	-1	-1	NA	-1	NA	4
transcript31415	HE702730	709	1e-07	1.8	9e-33	7e-48	5.4	1.2	92.4601	fungi	56.2	31.6	142	191	29.3	33.5	134.8	fungi	-1	NA	-1	0.858	NA	NA	-1	NA	-1	0.979	NA	NA	5
transcript31464	HE702763	550	2e-09	2e-34	1e-46	1e-34	5e-36	1e-31	85.8888	eubacteria	61.2	144	188	146	148	135	126.8	eubacteria	-1	-1	-1	1	-1	-1	-1	-1	-1	-1	-1	-1	4
transcript31478	HE702772	1256	1e-17	2e-22	2e-43	5e-25	8e-26	6e-25	59.1741	eubacteria	90.9	105	179	116	116	115	88.1	eubacteria	-1	-1	0.883	0.998	-1	0.998	-1	-1	0.884	-1	-1	-1	5
transcript31480	HE702774	654	4e-24	1e-07	1e-33	3e-34	0.56	0.62	23.3135	fungi	110	55.1	145	145	32.3	34.3	35	eubacteria	-1	1	0.992	0.94	NA	NA	-1	-1	-1	-1	NA	NA	4
transcript31530	HE702811	722	1e-26	3.1	9e-14	6e-49	1e-27	5e-23	51.1677	fungi	119	30.8	79.7	194	120	107	75	fungi	0.973	NA	1	0.794	0.974	-1	-1	NA	-1	0.358	-1	-1	5
transcript31595	HE702851	695	3e-16	2e-27	9e-27	2e-15	5e-13	1e-23	25.7339	archaea	85.1	120	122	83.2	72.4	109	36.9	eubacteria	-1	-1	-1	-1	-1	1	-1	-1	-1	-1	-1	-1	4
transcript31759	HE702932	942	4e-33	0.55	5e-28	8e-78	2e-36	2e-38	102.923	fungi	141	33.9	127	291	150	159	150	fungi	0.999	NA	-1	0.925	-1	-1	-1	NA	-1	0.999	-1	-1	5
transcript31792	HE702951	1213	1e-26	2e-13	2e-45	1e-08	1e-20	9e-10	43.056	eubacteria	120	75.9	186	62	99	65.1	66	eubacteria	-1	-1	0.752	0.886	-1	-1	-1	-1	0.988	-1	-1	-1	5
transcript31877	HE702995	610	4e-12	7e-23	1e-62	6e-16	2e-18	7e-20	116.516	eubacteria	70.9	105	241	84.7	90.1	97.1	170.1	eubacteria	-1	0.97	0.862	0.987	0.972	-1	-1	-1	0.999	-1	-1	-1	5
transcript31880	HE702996	617	8e-18	9e-05	8e-21	4e-15	7e-24	3e-27	21.7041	protista	89.7	45.4	102	82	108	121	31.3	protista	-1	NA	-1	0.981	-1	-1	-1	NA	-1	-1	-1	-1	4
transcript31912	HE703012	1322	2e-29	3e-23	2e-18	3e-42	1e-44	3e-10	35.2319	plants	130	108	96.7	174	179	67	49	plants	1	-1	-1	1	0.999	-1	-1	-1	-1	0.356	-1	-1	5
transcript31913	HE703013	431	6e-07	3.1	4e-46	6e-13	3e-17	6e-18	90.2063	eubacteria	52.4	29.3	185	73.6	85.1	89.4	132.6	eubacteria	-1	NA	-1	0.812	0.933	1	-1	NA	-1	-1	-1	-1	4
transcript31948	HE703030	737	4e-52	1e-63	6e-64	1e-48	1e-32	5e-70	41.2234	protista	204	241	246	193	137	264	60	protista	1	-1	-1	0.979	0.918	-1	-1	-1	-1	-1	-1	-1	4
transcript31960	HE703039	1130	2e-68	4e-47	7e-54	3e-92	1e-49	1e-73	54.8566	fungi	259	187	214	339	195	277	80	fungi	0.998	1	-1	-1	-1	-1	-1	-1	-1	-1	-1	-1	4
transcript32079	HE703107	762	2e-23	1e-14	7e-34	1e-22	1e-30	1e-25	24.0757	eubacteria	108	79	146	107	130	116	38	eubacteria	0.727	0.711	-1	-1	1	-1	-1	-1	-1	-1	-1	-1	4
transcript32149	HE703144	601	6e-16	5e-13	3e-18	4e-44	9e-19	7e-09	64.8778	fungi	83.6	72.8	94	178	91.3	60.5	94.4	fungi	-1	0	-1	0.914	0.992	-1	-1	-1	-1	0.274	-1	-1	5
transcript32165	HE703154	2279	3e-97	0	0	0	0	0	238.265	archaea	356	699	753	655	823	877	521	protista	-1	-1	0.888	1	-1	-1	-1	-1	-1	-1	-1	-1	4
transcript32203	HE703171	592	5e-06	7e-34	6e-52	2e-07	7e-16	5e-19	105.737	eubacteria	50.4	142	206	56.2	81.6	94	155.6	eubacteria	-1	-1	-1	0.926	0.981	-1	-1	-1	-1	-1	-1	-1	4
transcript32258	HE703198	1099	5e-24	6e-13	2e-22	2e-45	6e-22	4e-06	49.2706	fungi	111	73.9	109	184	103	52.8	73	fungi	-1	0.979	-1	0.945	0.997	0	-1	-1	-1	0.945	-1	-1	5
transcript32274	HE703211	1269	1e-96	3e-64	4e-82	9e-128	5e-19	7e-103	71.4855	fungi	353	244	308	457	93.6	374	104	fungi	-1	-1	-1	0.393	0.986	-1	-1	-1	-1	0.994	-1	-1	5
transcript32285	HE703219	285	2e-09	0.002	4e-06	9e-22	0.002	7e-07	28.4295	fungi	60.1	40	52.8	102	38.9	52.4	41.9	fungi	0.891	NA	0	0.473	NA	-1	-1	NA	-1	-1	NA	-1	4
transcript32509	HE703343	1459	3e-09	7e-15	3e-107	1e-12	1e-09	3e-14	225.653	eubacteria	63.2	80.9	392	75.9	62.8	80.1	328.8	eubacteria	-1	1	0.813	-1	-1	-1	-1	-1	0.99	-1	-1	-1	5
transcript32552	HE703369	715	2e-09	2e-31	1e-36	9e-29	3e-19	6e-08	62.8629	eubacteria	62.4	134	155	127	93.2	57.8	92.6	eubacteria	-1	-1	0.148	-1	-1	0.69	-1	-1	0.148	-1	-1	-1	5
transcript32607	HE703401	1194	2e-50	1e-06	2e-85	6e-41	0.042	3e-08	80.5905	eubacteria	199	53.1	318	169	37.4	60.1	119	eubacteria	0	0.999	0.457	-1	NA		-1	-1	0.457	-1	NA	-1	5
transcript32616	HE703404	727	3e-12	0.001	5e-17	3e-15	5e-20	1e-21	21.8219	protista	71.6	42.4	90.5	83.2	95.9	103	31.4	protista	-1	NA	-1	0.562	-1	-1	-1	NA	-1	-1	-1	-1	4
transcript32751	HE703475	577	5e-19	6e-37	8e-53	5e-18	5e-48	6e-47	77.8179	eubacteria	93.6	152	208	91.7	188	186	114.4	eubacteria	-1	0.917	-1	-1	-1	-1	-1	-1	-1	-1	-1	-1	4
transcript32784	HE703492	623	1e-12	2e-29	1e-35	0.0006	5e-15	7e-17	52.9595	eubacteria	72.8	127	152	45.1	79	87	79.2	eubacteria	0.998	0.139	0.231	NA	-1	-1	-1	-1	0.231	NA	-1	-1	5
transcript32801	HE703504	703	3e-07	5e-13	5e-22	5e-21	2e-18	2e-19	34.028	eubacteria	55.1	73.2	107	102	90.5	95.9	51.9	eubacteria	NA	0.996	-1	-1	-1	-1	NA	-1	-1	-1	-1	-1	4
transcript32815	HE703511	451	1e-07	2e-18	5e-15	1e-05	2e-05	4e-08	24.6353	archaea	54.7	90.1	82.4	49.7	45.8	57	35.4	archaea	-1	-1	0.906	0	NA	0	-1	-1	-1	-1	NA	-1	4
transcript32886	HE703541	864	7e-12	3e-17	2e-15	1e-28	1e-25	3e-30	42.2938	protista	70.9	87.8	85.5	128	114	132	61.1	protista	0.999	0.998	0.999	-1	0.993	-1	-1	-1	-1	-1	-1	-1	4
transcript32941	HE703567	773	8e-14	3e-24	2e-35	0.42	3e-07	0.012	49.7406	eubacteria	77	110	151	36.2	53.5	40.4	74	eubacteria	-1	-1	-1	NA	0.289	NA	-1	-1	-1	NA	-1	NA	4
transcript33066	HE703630	521	1e-06	0.57	0.023	1e-07	9e-19	2e-06	27.7364	plants	52.4	32.3	40.8	57	90.9	52	38.5	plants	-1	NA	NA	-1	-1	0	-1	NA	NA	-1	-1	-1	4
transcript33082	HE703637	352	2e-09	0.14	2e-28	8e-23	0.005	7e-23	43.7491	eubacteria	60.1	33.5	126	106	37.4	105	65.9	eubacteria	-1	NA	0.77	-1	NA	-1	-1	NA	-1	-1	NA	-1	4
transcript33100	HE703652	861	6e-41	2e-49	3e-52	2e-37	1e-16	4e-45	26.0216	eubacteria	167	194	207	157	84.7	181	40	eubacteria	1	-1	-1	1	0.986	0.981	-1	-1	-1	-1	-1	-1	4
transcript33167	HE703692	1638	2e-17	1e-94	5e-102	9e-110	1e-111	1e-89	217.136	plants	90.5	345	374	398	402	331	311.5	plants	1	-1	-1	1	1	-1	-1	-1	-1	-1	-1	-1	4
transcript33202	HE703712	492	1e-13	2e-14	9e-35	9e-56	1e-52	1e-53	96.8139	fungi	75.1	76.6	148	216	202	208	140.9	fungi	-1	-1	0	0.998	0.997	-1	-1	-1	-1	0.899	-1	-1	5
transcript33361	HE703793	629	2e-13	1e-14	7e-38	3e-44	3e-13	8e-11	70.9747	fungi	75.5	78.6	159	179	73.2	67	103.5	fungi	0.83	-1	-1	0.567	-1	-1	-1	-1	-1	0.567	-1	-1	5
transcript33363	HE703795	882	6e-12	4.2	2.9	0.52	0.0007	3e-28	37.5345	protista	71.2	30.8	35.4	36.2	42.7	125	53.8	protista	1	NA	NA	NA	NA	0.616	0.903	NA	NA	NA	NA	0.903	1
transcript33387	HE703808	667	4e-07	0.55	0.019	0.0002	5e-22	1e-19	34.3156	plants	54.3	33.1	42	46.6	102	96.7	47.7	plants	0.931	NA	NA	NA	-1	-1	-1	NA	NA	NA	-1	-1	4
transcript33530	HE703890	1340	9e-40	1.5	9e-51	2e-30	2e-44	4.2	25.3284	eubacteria	164	33.1	204	135	177	33.1	40	eubacteria	-1	NA	0	1	0	NA	-1	NA	-1	-1	-1	NA	4
transcript33669	HE703959	746	3e-08	1e-09	8e-30	1e-19	0.0009	1e-20	49.676	eubacteria	58.5	62	133	97.8	42	100	74.5	eubacteria	-1	-1	-1	0.964	NA	-1	-1	-1	-1	-1	NA	-1	4
transcript33749	HE703994	374	1e-06	1e-10	7e-26	0.0006	5e-06	2e-06	44.1058	eubacteria	50.8	63.9	118	43.5	47.4	50.8	67.2	eubacteria	-1	0.446	0.019	NA	0		-1	-1	0.838	NA	-1	-1	5
transcript33781	HE704007	1701	8e-20	1e-39	3e-108	9e-26	2e-25	1e-31	203.608	eubacteria	98.6	163	395	119	115	138	296.4	eubacteria	-1	0.334	0.981	-1	-1	-1	-1	-1	0.981	-1	-1	-1	5
transcript33784	HE704010	998	7e-09	1	2e-10	2e-11	1e-06	3e-100	210.383	protista	61.2	33.1	69.7	70.9	52.4	365	303.8	protista	-1	NA	0.998	0.892	1	-1	-1	NA	-1	-1	-1	-1	4
transcript33786	HE704011	1202	5e-20	1e-21	1e-36	2e-27	2e-24	4e-18	38.4508	eubacteria	98.6	102	156	124	111	92.8	57.4	eubacteria	-1	-1	-1	-1	-1	-1	-1	-1	-1	-1	-1	-1	4
transcript33794	HE704018	1431	2e-07	0.0001	1e-159	1e-28	0.024	8e-05	350.686	eubacteria	57	47	565	129	38.5	48.9	508	eubacteria	-1	NA	0.31	-1	NA	NA	-1	NA	-1	-1	NA	NA	4
transcript33833	HE704051	800	4e-73	3e-12	3e-65	1e-68	6e-76	2e-82	21.4164	protista	274	70.9	251	260	281	305	31	protista	-1	-1	-1	0.997	0.998	-1	-1	-1	-1	-1	-1	-1	4
transcript33930	HE704125	1286	3e-23	0.37	1e-66	8e-79	4e-36	3e-92	158.878	protista	109	35	256	295	150	339	230	protista	-1	NA	-1	-1		-1	-1	NA	-1	-1	-1	-1	4
transcript34029	HE704199	1698	4e-11	3e-61	2e-68	4e-47	6e-06	5e-58	131.94	eubacteria	69.7	235	263	190	50.8	226	193.3	eubacteria	-1	-1	-1	0	0	-1	-1	-1	-1	-1	-1	-1	4
transcript34066	HE704227	472	9e-09	7e-18	4e-47	3e-14	2e-18	3e-14	88.3092	eubacteria	58.9	88.2	189	78.2	89.4	77.4	130.1	eubacteria	-1	0.994	0.017	0.985	0.917	-1	-1	-1	1	-1	-1	-1	5
transcript34086	HE704239	628	1e-07	0.84	0.003	2e-14	1e-34	3e-14	62.1698	plants	55.8	32.3	44.7	80.1	144	78.6	88.2	plants	-1	NA	NA	1	0.986	-1	-1	NA	NA	-1	0.551	-1	5
transcript34163	HE704288	1316	2e-13	4e-36	7e-42	2e-14	3e-16	4e-13	65.5222	eubacteria	77	151	174	81.6	84.3	76.3	97	eubacteria	-1	0.931	-1	1	0.968	-1	-1	-1	-1	-1	-1	-1	4
transcript34171	HE704294	1264	2e-12	4e-24	8e-25	2e-42	2e-14	3e-31	69.0776	fungi	73.2	111	117	174	78.2	136	100.8	fungi	-1	-1	0.998	0.983	0.718	-1	-1	-1	-1	0.959	-1	-1	5
transcript34177	HE704298	884	1e-47	1e-16	8e-51	2e-66	7e-40	2e-50	43.056	fungi	189	85.5	203	253	162	199	64	fungi	-1	0.995	-1	-1	-1	-1	-1	-1	-1	-1	-1	-1	4
transcript34362	HE704424	867	9e-12	3e-05	1e-47	4e-07	0.035	4e-08	82.7877	eubacteria	70.5	47.8	192	56.6	37	58.9	121.5	eubacteria	0.969	NA	0.69	1	NA	-1	-1	NA	0.728	-1	NA	-1	5
transcript34370	HE704431	509	7e-08	5e-15	1e-14	8e-21	9e-10	5e-09	29.8001	fungi	56.2	79	81.6	100	60.8	60.5	43.8	fungi	-1	-1	0.995	0.931	-1	-1	-1	-1	-1	0	-1	-1	5
transcript34412	HE704458	819	9e-17	4e-06	8e-45	2e-19	1.8	0.11	64.5902	eubacteria	87	50.8	183	97.1	31.2	37.4	96	eubacteria	-1	0	-1	0.893	NA	NA	-1	-1	-1	-1	NA	NA	4
transcript34423	HE704463	408	4e-06	0.004	2e-25	0.045	0.26	3e-09	44.4423	eubacteria	49.3	38.5	117	37.4	32	60.5	67.7	eubacteria	0.27	NA	0.174	NA	NA	-1	-1	NA	0.957	NA	NA	-1	5
transcript34434	HE704472	1250	8e-22	9e-24	2e-46	1e-32	1e-27	4e-34	56.6483	eubacteria	104	110	189	142	122	145	85	eubacteria	0.997	0.698	0.655	-1	0.85	-1	-1	-1	0.655	-1	-1	-1	5
transcript34448	HE704480	774	4e-21	0.31	7e-07	5e-08	7e-36	1e-42	49.7406	protista	101	34.3	57	59.3	148	173	72	protista	-1	NA	0.935	1	-1	-1	-1	NA	-1	-1	-1	-1	4
transcript34513	HE704522	1021	5e-53	6e-52	2e-117	1e-48	7e-21	6e-53	148.282	eubacteria	207	203	425	194	99.4	207	218	eubacteria	0.999	-1	0.97	0.993	-1	-1	-1	-1	1	-1	-1	-1	5
transcript34643	HE704602	558	2e-20	4e-32	9e-33	3e-24	1e-27	3e-29	28.4295	eubacteria	97.8	135	142	112	120	127	44.2	eubacteria	0.998	-1	-1	0.995	-1	-1	-1	-1	-1	-1	-1	-1	4
transcript34730	HE704664	540	4e-24	6e-36	4e-34	4e-37	1e-26	8e-40	36.1482	protista	110	148	146	154	117	162	52	protista	-1	-1	-1	0.987	0.988	0.988	-1	-1	-1	-1	-1	0.988	5
transcript34752	HE704676	386	1e-17	2e-11	1e-26	2e-11	2e-11	2e-08	20.7233	eubacteria	87.8	66.2	120	68.2	65.5	57.8	32.2	eubacteria	-1	-1	0.837	-1	-1	-1	-1	-1	-1	-1	-1	-1	4
transcript34768	HE704686	793	6e-42	6e-51	4e-61	5e-19	3e-42	1e-52	44.1546	eubacteria	170	199	237	95.9	169	206	67	eubacteria	-1	0.987	-1	0.882	0.796	0.998	-1	-1	-1	-1	-1	-1	4
transcript34820	HE704718	450	1e-09	0.24	4e-22	1e-30	7e-18	4e-08	48.3543	fungi	61.6	33.1	105	132	87.4	57	70.4	fungi	-1	NA	-1	0.853	0.965		-1	NA	-1	0.853	-1	-1	5
transcript34830	HE704726	1010	4e-06	6e-06	3e-22	0.0003	4e-14	1e-22	38.2277	protista	52	50.4	108	47.4	77	107	56	eubacteria	-1	0.989	-1	NA	-1	0	-1	-1	-1	NA	-1	-1	4
transcript34846	HE704734	902	5e-13	1e-39	3e-39	6e-50	2e-47	1e-58	105.226	protista	74.7	162	164	198	187	226	151.3	protista	-1	-1	-1	0.907	0.982	-1	-1	-1	-1	-1	-1	-1	4
transcript34873	HE704754	681	1e-05	8e-46	2e-85	2e-61	1e-05	7e-06	183.514	eubacteria	49.3	182	317	236	47.8	50.8	267.7	eubacteria	-1	-1	0.716	0.554	-1	0	-1	-1	0.958	-1	-1	-1	5
transcript34900	HE704772	542	5e-08	9e-06	0.49	2e-21	0.001	2e-09	30.8499	fungi	57	48.5	36.6	102	40.8	61.6	45	fungi	0.828	0	NA	-1	NA	0.947	-1	0.882	NA	-1	NA	-1	5
transcript34936	HE704796	842	1e-27	2.3	4e-45	2e-22	9e-30	0.0001	40.0602	eubacteria	123	31.6	184	107	128	47.4	61	eubacteria	0.999	NA	-1	0.964	0.325	NA	-1	NA	-1	-1	-1	NA	4
transcript34982	HE704822	776	1e-16	3e-21	1e-31	3e-21	8e-21	1e-16	34.5388	eubacteria	86.7	100	139	103	98.6	86.7	52.3	eubacteria	0.981	0.991	-1	0.887	-1	-1	-1	-1	-1	-1	-1	-1	4
transcript35062	HE704871	557	2e-18	7e-09	7e-38	6e-34	6e-35	2e-27	44.7989	eubacteria	91.7	58.9	159	144	144	122	67.3	eubacteria	-1	0	-1	-1	0	-1	-1	-1	-1	-1	-1	-1	4
transcript35088	HE704888	740	2e-10	2e-09	3e-27	1e-09	0.0009	3e-11	38.7385	eubacteria	65.5	61.2	124	64.7	42	68.9	58.5	eubacteria	-1	0	-1	-1	NA	-1	-1	-1	-1	-1	NA	-1	4
transcript35109	HE704901	566	4e-38	6e-11	3e-49	3e-22	1e-50	2e-50	29.0173	plants	157	65.9	196	105	197	198	41	protista	0.948	-1	-1	0.999	0.786	-1	-1	-1	-1	-1	0.687	-1	5
transcript35122	HE704909	459	1e-07	2e-09	1e-30	0.026	2e-06	0.001	52.9595	eubacteria	55.1	60.1	134	38.5	49.3	42.4	78.9	eubacteria	-1	-1	-1	NA	0	NA	-1	-1	-1	NA	-1	NA	4
transcript35272	HE705009	435	3e-13	5e-20	1e-30	6e-45	8e-13	5e-07	72.9896	fungi	73.6	95.1	134	179	70.5	53.1	105.4	fungi	0	0.995	-1	0.984	1	-1	-1	-1	-1	0.984	-1	-1	5
transcript35290	HE705020	519	3e-26	8e-27	8e-35	6e-29	4e-28	3e-29	19.7424	eubacteria	117	118	148	127	121	127	31	eubacteria	-1	-1	-1	-1	-1	-1	-1	-1	-1	-1	-1	-1	4
transcript35345	HE705054	711	5e-23	0.16	3e-52	0.47	5e-28	7e-36	67.2858	eubacteria	107	35	207	35.8	122	150	100	eubacteria	-1	NA	-1	NA	0.992	-1	-1	NA	-1	NA	-1	-1	4
transcript35351	HE705059	877	5e-06	7.2	2e-19	0.021	3e-05	2e-07	30.8499	eubacteria	51.6	30	99	40.8	47	56.6	47.4	eubacteria	-1	NA	0.165	NA	NA	0	-1	NA	-1	NA	NA	-1	4
transcript35399	HE705092	478	6e-20	1e-23	2e-29	5e-20	7e-16	4e-22	21.8219	eubacteria	95.9	107	130	97.4	80.9	103	34.1	eubacteria	-1	-1	-1	-1	-1	-1	-1	-1	-1	-1	-1	-1	4
transcript35465	HE705134	737	7e-17	2e-10	6e-38	5e-07	1e-11	3e-11	48.5084	eubacteria	87	64.7	160	55.8	67.8	68.9	73	eubacteria	-1	0.998	-1	0.865	-1	-1	-1	-1	-1	0	-1	-1	5
transcript35528	HE705179	577	5e-30	2e-42	3e-49	5e-10	8e-24	2e-18	44.2599	eubacteria	130	170	196	65.1	107	92	66	eubacteria	-1	-1	-1	-1	0.999	-1	-1	-1	-1	-1	-1	-1	4
transcript35540	HE705186	503	4e-12	3e-16	6e-29	4e-17	2e-05	3e-18	38.7385	eubacteria	70.1	82.8	129	88.2	46.2	90.9	58.9	eubacteria	-1	-1	0.299	-1	NA	-1	-1	-1	-1	-1	NA	-1	4
transcript35553	HE705194	628	4e-10	8e-09	2e-05	2e-25	2e-10	5e-21	35.2319	fungi	64.3	58.9	51.6	116	63.9	100	51.7	fungi	0.943	1	NA	0.018	0	-1	-1	-1	NA	-1	-1	-1	4
transcript35567	HE705204	636	9e-20	7e-21	7e-36	5e-28	2e-19	7e-31	37.0927	eubacteria	96.3	99	152	125	93.6	133	55.7	eubacteria	0.942	-1	0.661	0.984	0.995	-1	-1	-1	-1	-1	-1	-1	4
transcript35693	HE705281	670	2e-15	3e-09	3e-60	6e-62	1e-16	9e-70	125.138	protista	82	60.5	234	238	84.3	263	181	protista	-1	1	-1	-1	-1	-1	-1	-1	-1	-1	-1	-1	4
transcript35729	HE705303	891	8e-33	1.1	2e-80	2e-66	4e-34	5e-68	109.608	eubacteria	140	32.7	301	253	143	258	161	eubacteria	-1	NA	0.996	0.998	-1	-1	-1	NA	0.389	-1	-1	-1	5
transcript35821	HE705361	777	6e-30	3e-26	7e-58	3e-40	3e-22	9e-43	64.3182	eubacteria	130	117	226	166	103	173	96	eubacteria	-1	-1	-1	-1	0.98	-1	-1	-1	-1	-1	-1	-1	4
transcript35862	HE705379	764	1e-05	0.006	2e-07	2e-06	3e-22	1e-13	38.0453	plants	50.1	40	58.9	53.9	103	77	52.9	plants	-1	NA	0.951	0.68	0.596	-1	-1	NA	0.394	-1	-1	-1	5
transcript35865	HE705381	1095	2e-25	3e-83	2e-89	4e-74	3e-19	7e-61	147.365	eubacteria	116	307	332	279	94.4	234	216	eubacteria	-1	-1	-1	0.964	-1	0.94	-1	-1	-1	-1	-1	-1	4
transcript35887	HE705400	493	4e-18	5e-25	6e-28	1e-21	5e-19	2e-22	22.6204	eubacteria	90.1	112	125	103	91.7	104	34.9	eubacteria	-1	-1	-1	-1	0.889	-1	-1	-1	-1	-1	-1	-1	4
transcript35900	HE705411	617	2e-12	7e-10	3e-30	2e-10	5e-06	2e-12	41.0411	eubacteria	71.6	62.4	134	66.6	48.9	72.4	62.4	eubacteria	-1	0	-1	-1	0	-1	-1	-1	-1	-1	-1	-1	4
transcript35928	HE705429	902	8e-62	4e-24	9e-93	5e-36	5e-81	3e-85	71.2624	eubacteria	236	110	342	152	298	315	106	eubacteria	0.692	-1	-1	0.591	-1	-1	-1	-1	-1	-1	-1	-1	4
transcript35971	HE705448	669	3e-08	1.6	5.1	2.7	8.3	4e-23	34.2511	protista	58.2	31.6	33.9	33.1	28.5	108	49.8	protista	0.57	NA	NA	NA	NA	1	-1	NA	NA	NA	NA	1	5
transcript36047	HE705503	521	2e-10	2e-13	6e-32	3e-22	8e-36	2e-10	58.4809	plants	64.7	73.9	139	105	147	65.5	82.3	plants	-1	0.919	0.915	-1	-1	-1	-1	-1	-1	-1	-1	-1	4
transcript36081	HE705522	1018	2e-36	4e-28	1e-36	3e-51	4e-10	2e-15	34.1333	fungi	152	124	156	203	63.5	83.2	51	fungi	1	-1	-1	0.973	0.866	-1	-1	-1	-1	0.995	-1	-1	5
transcript36092	HE705532	630	4e-09	5e-17	2e-73	4e-13	5e-07	4e-12	148.059	eubacteria	60.8	86.3	277	75.5	52.4	71.2	216.2	eubacteria	0.943	-1	0.942	-1	-1	-1	-1	-1	0.942	-1	-1	-1	5
transcript36169	HE705576	717	1e-16	0.019	7e-22	6e-46	1e-16	6e-21	67.2858	fungi	86.3	38.1	106	184	84.3	100	97.7	fungi	-1	NA	-1	0.997	0.839	-1	-1	NA	-1	0.997	-1	-1	5
transcript36183	HE705585	633	5e-24	2e-43	5e-45	2e-33	2e-28	1e-35	48.3543	eubacteria	110	173	183	143	123	149	73	eubacteria	-1	-1	0.841	0.961	-1	-1	-1	-1	-1	-1	-1	-1	4
transcript36199	HE705595	889	6e-11	0.51	0.12	2e-09	5e-10	8e-22	25.0408	protista	67.8	33.9	40	64.3	63.2	104	36.2	protista	-1	NA	NA	-1	-1	-1	-1	NA	NA	-1	-1	-1	4
transcript36286	HE705644	344	1e-10	3e-13	3e-27	9e-24	1e-10	6e-11	38.0453	eubacteria	64.7	72.4	122	109	62.8	65.9	57.3	eubacteria	-1	-1	-1	-1	1	-1	-1	-1	-1	-1	-1	-1	4
transcript36294	HE705649	535	3e-09	1e-18	2e-31	2e-07	4e-10	5e-18	51.0623	eubacteria	60.8	90.9	137	56.2	62	90.5	76.2	eubacteria	0.076	0.971	0.96	-1	0	-1	-1	-1	0.96	-1	-1	-1	5
transcript36363	HE705697	810	1e-21	0.088	4e-19	3e-60	3e-24	4e-25	88.7022	fungi	103	36.2	97.8	232	110	115	129	fungi	-1	NA	0.981	0.999	-1	-1	-1	NA	-1	0.937	-1	-1	5
transcript36482	HE705766	478	1e-10	2e-16	2e-51	1e-10	2e-11	1e-09	93.7128	eubacteria	65.1	83.6	203	66.6	65.9	62.4	137.9	eubacteria	-1	-1	0.999	-1	0.959	-1	-1	-1	0.999	-1	-1	-1	5
transcript36524	HE705796	438	2e-08	7e-14	6e-19	0.55	0.0002	0.18	24.2298	eubacteria	57.8	74.7	95.5	33.9	42.4	34.7	37.7	eubacteria	0.309	-1	-1	NA	NA	NA	-1	-1	-1	NA	NA	NA	4
transcript36531	HE705800	709	1e-09	2e-15	4e-17	3e-13	5e-09	1e-28	43.7491	protista	62.8	81.3	90.9	76.3	59.3	126	63.2	protista	-1	-1	-1	-1	-1	-1	-1	-1	-1	-1	-1	-1	4
transcript36547	HE705805	529	2e-06	3e-25	2e-27	6e-38	2e-40	3e-43	84.7902	protista	51.2	96.3	110	135	147	143	95.8	plants	-1	-1	-1	1	0.968	-1	-1	-1	-1	-1	-1	-1	4
transcript36562	HE705813	788	9e-11	0.003	1e-46	4e-38	2e-30	1e-09	82.7877	eubacteria	67	40.8	189	159	130	63.5	122	eubacteria	0.394	NA	0.913	-1	-1	-1	-1	NA	0.854	-1	-1	-1	5
transcript36597	HE705835	684	2e-06	0.0002	7e-42	5e-21	2e-40	9e-43	83.6916	protista	52	44.7	172	102	163	173	121	protista	0.953	NA	-1	0.946	1	-1	-1	NA	-1	-1	-1	-1	4
transcript36600	HE705837	467	4e-08	3e-12	1e-16	0.9	0.097	0.17	19.807	eubacteria	56.6	69.7	87.8	33.5	33.9	35	31.2	eubacteria	0.83	-1	-1	NA	NA	NA	-1	-1	-1	NA	NA	NA	4
transcript36703	HE705900	563	3e-11	4e-06	3e-22	8e-07	5e-10	2e-08	25.3284	eubacteria	67.8	49.7	107	54.3	62	58.5	39.2	eubacteria	-1	0.999	1	1	-1	0	-1	-1	1	-1	-1	-1	5
transcript36718	HE705909	638	1e-13	0.0002	4e-13	2e-22	2e-34	6e-22	47.6611	plants	76.3	44.7	77.4	106	143	103	66.7	plants	-1	NA	-1	1	0.913	-1	-1	NA	-1	-1	0.66	-1	5
transcript36760	HE705931	421	2e-06	2e-11	1e-28	2e-07	9e-06	2e-08	51.35	eubacteria	50.4	66.2	127	55.5	47	57.4	76.6	eubacteria	-1	-1	0.913	0.799	0	0	-1	-1	0.913	-1	-1	-1	5
transcript36826	HE705968	711	2e-29	8e-17	4e-23	4e-61	8e-70	6e-70	93.3074	protista	128	85.9	110	235	261	263	135	protista	-1	0.781	0.74	0.999	-1	-1	-1	-1	-1	-1	-1	-1	4
transcript36835	HE705973	500	2e-08	1e-09	4e-28	7e-34	2e-07	3e-06	58.6144	fungi	57.8	61.2	126	143	53.1	51.2	85.2	fungi	-1	-1	-1	0.927	0.913	-1	-1	-1	-1	0.913	-1	-1	5
transcript37067	HE706124	732	4e-56	7e-43	1e-65	9e-59	5e-60	6e-54	22.1096	eubacteria	217	172	252	227	228	210	35	eubacteria	-1	1	-1	-1	0.946	-1	-1	-1	-1	-1	-1	-1	4
transcript37074	HE706127	676	2e-44	0.43	1e-45	2e-58	2.9	0.02	32.2362	fungi	178	33.5	185	226	30	39.3	48	fungi	-1	NA	-1	-1	NA	NA	-1	NA	-1	-1	NA	NA	4
transcript37076	HE706128	554	1e-10	5e-10	9e-06	2e-19	5e-10	1e-17	20.0301	fungi	65.9	62.8	52.4	95.9	62	89.4	30	fungi	0.993	0.986	0	-1	0	-1	-1	-1	-1	-1	-1	-1	4
transcript37120	HE706157	450	4e-12	4e-12	7e-26	2e-13	7e-18	1e-19	31.6766	eubacteria	69.7	68.9	118	75.1	87.4	95.5	48.3	eubacteria	-1	-1	-1	-1	-1	-1	-1	-1	-1	-1	-1	-1	4
transcript37134	HE706165	581	1e-18	0.42	0.34	5e-05	0.99	3e-30	26.5324	protista	92	33.1	37.4	48.5	31.2	131	39	protista	-1	NA	NA	NA	NA	-1	-1	NA	NA	NA	NA	-1	4
transcript37287	HE706240	939	9e-21	7e-33	2e-32	5e-27	4e-25	2e-23	27.8823	archaea	100	139	142	122	113	110	42	eubacteria	-1	-1	-1	1	0.854	-1	-1	-1	-1	-1	-1	-1	4
transcript37483	HE706357	630	1e-15	1e-21	7e-52	8e-46	1e-10	1e-14	83.2497	eubacteria	82.8	101	206	184	64.3	79.7	123.2	eubacteria	0.905	-1	-1	-1	-1	-1	-1	-1	-1	-1	-1	-1	4
transcript37486	HE706359	451	1e-13	5e-16	5e-29	6e-10	2e-12	4e-12	35.2319	eubacteria	75.1	82	129	63.9	69.3	70.1	53.9	eubacteria	-1	0	-1	-1	-1	-1	-1	-1	-1	-1	-1	-1	4
transcript37499	HE706367	461	1e-22	0.97	1e-07	2.5	6e-36	5e-28	30.4444	plants	104	31.2	57.8	32	147	123	43	plants	0.998	NA	0	NA	0.829	-1	-1	NA	-1	NA	0.923	-1	5
transcript37528	HE706385	594	2e-26	4e-29	3e-21	8e-08	6e-38	8e-29	26.5324	plants	118	126	103	57.8	154	126	36	plants	-1	0.983	-1	0.928	0.285	0	-1	0.06	-1	-1	-1	-1	5
transcript37572	HE706406	550	2e-21	4.2	1e-45	3e-21	1.2	9e-18	55.9552	eubacteria	101	29.6	184	102	30.8	89.7	83	eubacteria	-1	NA	-1	-1	NA	-1	-1	NA	-1	-1	NA	-1	4
transcript37653	HE706446	639	4e-10	0.86	0.017	3e-19	8e-10	1e-08	21.0109	fungi	64.3	32.3	42	95.9	61.6	60.1	31.6	fungi	0.997	NA	NA	0.993	0.99	-1	-1	NA	NA	0.347	-1	-1	5
transcript37679	HE706465	542	3e-11	3e-17	5e-28	2.3	2e-06	0.017	38.6331	eubacteria	67.8	86.7	126	32.7	49.7	38.9	58.2	eubacteria	-1	-1	-1	NA	-1	NA	-1	-1	-1	NA	-1	NA	4
transcript37691	HE706470	346	9e-09	0.89	3e-20	0.87	2e-12	1.6	26.427	eubacteria	58.2	30.8	99.8	33.1	68.9	31.2	41.6	eubacteria	-1	NA	0	NA	0	NA	-1	NA	0	NA	-1	NA	5
transcript37765	HE706510	402	2e-07	6e-13	1e-26	4e-16	0.0001	2e-10	44.4423	eubacteria	53.9	71.2	121	84	43.1	64.3	67.1	eubacteria	-1	-1	-1	0.991	NA	-1	-1	-1	-1	-1	NA	-1	4
transcript37843	HE706551	804	4e-23	5e-15	6e-50	6e-09	1e-19	2e-13	61.7643	eubacteria	108	80.1	200	62.4	95.1	76.3	92	eubacteria	-1	-1	-1	-1	-1	-1	-1	-1	-1	-1	-1	-1	4
transcript37896	HE706581	2113	1e-48	6e-56	4e-63	2e-29	5e-29	7e-53	33.1525	eubacteria	194	218	246	132	127	209	52	eubacteria	0.992	-1	-1	-1	0.999	-1	-1	-1	-1	-1	-1	-1	4
transcript37975	HE706622	467	3e-27	0.001	6e-33	8e-32	1.4	1e-36	21.8219	protista	120	41.2	142	136	30	152	32	protista	-1	NA	-1	-1	NA	-1	-1	NA	-1	-1	NA	-1	4
transcript38059	HE706666	474	1e-08	6e-09	7e-07	9e-25	3e-11	1e-20	36.9467	fungi	58.5	58.5	55.5	113	65.5	99	54.5	fungi	-1	0.977	-1	0.955	0	-1	-1	-1	-1	-1	-1	-1	4
transcript38120	HE706704	618	2e-09	0.12	4e-14	7e-31	3.2	0.0005	49.4041	fungi	62	35	80.5	134	29.6	44.3	72	fungi	0.819	NA	0.9	0.391	NA	NA	-1	NA	-1	1	NA	NA	5
transcript38157	HE706718	318	5e-17	0.53	1e-12	1e-30	0.019	2e-08	31.543	fungi	85.5	31.6	74.7	132	35.4	57.8	46.5	fungi	0.825	NA	-1	0.957	NA	0	-1	NA	-1	0.916	NA	-1	5
transcript38465	HE706887	740	2e-10	9e-43	1e-47	6e-28	2.6	3e-33	85.8888	eubacteria	65.5	172	192	125	30.4	142	126.5	eubacteria	-1	-1	-1	1	NA	0	-1	-1	-1	-1	NA	-1	4
transcript38686	HE707015	505	1e-08	5e-13	8e-45	2e-06	2e-17	2e-13	83.1162	eubacteria	58.9	72.4	181	52.4	86.3	74.7	122.1	eubacteria	-1	-1	0.548	-1	0.902	-1	-1	-1	0.991	-1	-1	-1	5
transcript38855	HE707085	407	8e-08	2e-08	8e-19	2e-30	5e-05	2e-08	52.0432	fungi	55.1	56.6	95.1	131	44.3	57.4	75.9	fungi	-1	-1	0.575	0.978	NA	-1	-1	-1	-1	0.978	NA	-1	5
transcript38959	HE707134	344	2e-11	2e-12	3e-21	8e-26	5e-11	1e-05	33.1525	fungi	67.4	69.3	103	116	63.9	48.1	48.6	fungi	-1	-1	0.804	0.918	-1	0	-1	-1	-1	0.918	-1	-1	5
transcript39056	HE707181	909	6e-26	0.31	7e-21	3e-16	5e-12	5e-40	32.4185	protista	117	34.7	103	87	69.7	164	47	protista	-1	NA	-1	0.999	1	-1	-1	NA	-1	-1	-1	-1	4
transcript39093	HE707202	376	1e-06	6e-13	5e-35	4e-42	3e-29	1e-17	81.5068	fungi	50.8	71.2	149	170	124	88.2	119.2	fungi	-1	-1	0.977	0.981	0.989	-1	-1	-1	-1	0.838	-1	-1	5
transcript39182	HE707255	337	3e-16	1e-29	1e-40	9e-27	4e-15	1e-13	56.3607	eubacteria	82.8	126	167	119	77.4	75.1	84.2	eubacteria	-1	0.988	-1	0.996	-1	-1	-1	-1	-1	-1	-1	-1	4
transcript39215	HE707272	668	3e-18	4.6	2e-16	6e-53	2e-21	1e-21	79.8973	fungi	91.7	30	88.6	207	100	103	115.3	fungi	0.453	NA	0.968	0.935	-1	-1	-1	NA	-1	-1	-1	-1	4
transcript39235	HE707283	1232	8e-51	2e-47	6e-62	2e-44	4e-29	7e-17	25.6161	eubacteria	201	188	241	181	127	88.6	40	eubacteria	0.998	-1	-1	-1	1	0.947	-1	-1	-1	-1	-1	-1	4
transcript39268	HE707306	855	4e-56	4e-63	5e-85	2e-43	4e-48	3e-60	66.5518	eubacteria	218	239	317	177	189	231	99	eubacteria	-1	-1	0.999	1	-1	-1	-1	-1	0.999	-1	-1	-1	5
transcript39288	HE707320	678	9e-19	2e-26	3e-28	1e-60	7e-18	3e-21	96.6032	fungi	93.2	117	127	233	88.6	102	139.8	fungi	0.565	-1	-1	-1	0.999	-1	-1	-1	-1	-1	-1	-1	4
transcript39324	HE707346	881	3e-38	5e-47	4e-87	2e-38	3e-24	3e-68	112.539	eubacteria	158	186	323	160	110	258	165	eubacteria	-1	-1	0.981	1	-1	-1	-1	-1	-1	-1	-1	-1	4
transcript39394	HE707393	759	8e-28	3e-32	1e-34	3e-29	1e-13	7e-53	57.6982	protista	123	137	149	129	74.7	207	84	protista	-1	-1	-1	1	-1	-1	-1	-1	-1	-1	-1	-1	4
transcript39403	HE707399	1181	5e-29	3e-54	2e-78	1e-70	3e-33	7e-38	113.743	eubacteria	128	211	295	268	140	158	167	eubacteria	-1	0.324	0.985	1	-1	-1	-1	-1	0.384	-1	-1	-1	5
transcript39540	HE707487	459	8e-06	1e-05	2e-16	2e-05	0.005	0.001	24.4121	eubacteria	48.9	47.4	87	48.9	38.1	42	38.1	eubacteria	0.505	0	0.989	NA	NA	NA	-1	-1	0.989	NA	NA	NA	5
transcript39680	HE707559	510	1e-11	1e-15	4e-22	0.18	2e-06	0.0003	23.9421	eubacteria	68.6	81.3	106	36.2	50.1	44.7	37.4	eubacteria	0.53	-1	-1	NA	0	NA	-1	-1	-1	NA	-1	NA	4
transcript39689	HE707564	406	4e-07	2e-32	1e-34	2e-19	1	6e-24	63.5561	eubacteria	52.8	136	147	94.7	30	108	94.2	eubacteria	0.649	0.359	-1	-1	NA	-1	-1	-1	-1	-1	NA	-1	4
transcript39690	HE707565	647	1e-29	2e-39	6e-46	1e-12	2e-31	1e-40	37.3522	eubacteria	129	160	186	73.9	133	166	57	eubacteria	-1	0.991	0.949	-1	0.999	0.426	-1	-1	0.949	-1	-1	-1	5
transcript39894	HE707675	644	2e-09	1e-44	5e-71	5e-51	4.6	2e-47	141.844	eubacteria	62	178	269	201	29.3	188	207	eubacteria	0.95	0.308	0.079	0.534	NA	-1	-1	-1	0.079	-1	NA	-1	5
transcript39900	HE707680	594	5e-08	2e-27	4e-30	1e-36	1e-32	1e-42	79.8973	protista	57	120	133	153	137	172	115	protista	-1	-1	-1	0.962	0.996	-1	-1	-1	-1	-1	-1	-1	4
transcript39929	HE707695	415	1e-05	7e-09	2e-21	0.004	1e-10	0.0004	36.1482	eubacteria	48.1	57.8	103	40.8	63.2	43.1	54.9	eubacteria	0.999	-1	-1	NA	1	NA	-1	-1	-1	NA	-1	NA	4
transcript39959	HE707713	616	2e-06	0.073	1e-08	1e-40	2e-08	1e-22	78.981	fungi	52	35.8	62.4	166	56.6	105	114	fungi	-1	NA	-1	0.992	0	-1	-1	NA	-1	0.944	-1	-1	5
transcript40037	HE707758	376	3e-19	2e-19	3e-29	7e-16	2e-11	6e-21	23.0259	eubacteria	93.2	92.8	129	83.2	65.1	99	35.8	eubacteria	-1	0.959	-1	-1	-1	-1	-1	-1	-1	-1	-1	-1	4
transcript40217	HE707859	619	2e-12	5e-46	2e-67	2e-49	9e-56	9e-55	126.642	eubacteria	71.6	182	257	196	214	213	185.4	eubacteria	0.973	0.868	-1	0.996	-1	0.952	-1	-1	-1	-1	-1	-1	4
transcript40317	HE707918	384	5e-12	8e-24	8e-54	1e-14	1e-16	1e-18	96.2386	eubacteria	68.9	107	211	79.3	82.4	91.7	142.1	eubacteria	-1	0.952	0.959	-1	0.97	-1	-1	-1	0.953	-1	-1	-1	5
transcript40351	HE707934	548	8e-08	8e-18	1e-14	1e-08	1.2	3e-09	23.0259	archaea	56.2	88.6	82	60.1	30.8	61.2	32.4	archaea	-1	-1	-1	-1	NA	-1	-1	-1	-1	-1	NA	-1	4
transcript40437	HE707979	596	2e-06	7e-31	7e-35	7e-63	3e-07	4e-07	129.995	fungi	51.6	132	149	240	52.8	54.7	188.4	fungi	-1	-1	-1	0.977	0	-1	-1	-1	-1	0.998	-1	-1	5
transcript40683	HE708103	610	7e-09	1.3	0.0001	5e-30	3e-12	1e-10	48.6908	fungi	60.1	31.6	49.3	131	69.7	66.6	70.9	fungi	0.968	NA	NA	0.852	0.935	-1	-1	NA	NA	0.969	-1	-1	5
transcript40687	HE708105	767	7e-23	2e-15	1e-13	3e-43	4e-28	2e-20	46.899	fungi	107	81.6	79.3	176	122	99.8	69	fungi	-1	-1	-1	-1	-1	-1	-1	-1	-1	-1	-1	-1	4
transcript40917	HE708215	533	1e-08	3	6.7	4e-12	3e-18	4e-11	21.9272	plants	58.9	30	32.7	71.6	89	67.4	30.1	plants	-1	NA	NA	0.935	0.975	-1	-1	NA	NA	-1	-1	-1	4
transcript40974	HE708242	796	8e-17	1e-13	4e-26	1e-12	5e-15	7e-17	21.4164	eubacteria	87	75.9	120	74.7	79.3	87.8	33	eubacteria	0.999	-1	0.885	-1	0.951	-1	-1	-1	-1	-1	-1	-1	4
transcript41071	HE708273	260	8e-11	9e-14	1e-24	2e-27	6e-14	2e-12	38.2277	fungi	65.1	73.9	114	121	73.6	70.5	55.9	fungi	-1	0.859	-1	0.881	-1	-1	-1	-1	-1	0.881	-1	-1	5
transcript41415	HE708360	260	5e-09	0.01	0.013	8e-34	9e-08	4e-07	57.0946	fungi	58.9	37.4	41.2	142	53.1	53.1	83.1	fungi	-1	NA	NA	0.993	0.89	0.73	-1	NA	NA	0.993	-1	-1	5
transcript41426	HE708364	397	2e-12	7e-20	2e-34	2e-08	6e-10	4e-12	50.6569	eubacteria	70.1	94.4	147	58.5	60.5	69.7	76.9	eubacteria	-1	0	-1	0.712	-1	-1	-1	-1	-1	-1	-1	-1	4
transcript41477	HE708380	610	2e-06	0.0008	4e-36	3e-42	4e-41	1e-46	92.7966	protista	52	42.4	153	172	165	185	133	protista	0.836	NA	0.343	0.978	0.999	-1	-1	NA	-1	-1	-1	-1	4
transcript41676	HE708445	934	1e-05	5e-09	9e-80	5e-32	0.0001	0.001	170.497	eubacteria	50.4	60.5	299	139	45.1	44.3	248.6	eubacteria	-1	-1	0.764	0.999	NA	NA	-1	-1	0.764	-1	NA	NA	5
transcript41807	HE708494	684	2e-06	6e-13	8e-23	0.051	0.002	0.009	37.7577	eubacteria	52.4	72.8	109	38.9	40.4	40.4	56.6	eubacteria	-1	0.64	-1	NA	NA	NA	-1	-1	-1	NA	NA	NA	4
transcript41910	HE708524	377	5e-07	9e-14	2e-24	0.22	0.0008	0.005	40.0602	eubacteria	52.4	73.9	114	35	40	39.7	61.6	eubacteria	0.055	-1	-1	NA	NA	NA	-1	-1	-1	NA	NA	NA	4
transcript41997	HE708549	319	3e-20	5e-21	5e-31	2e-19	9e-21	2e-20	24.8176	eubacteria	96.3	98.2	135	95.1	96.3	97.4	38.7	eubacteria	0.817	-1	-1	-1	-1	-1	-1	-1	-1	-1	-1	-1	4
transcript42017	HE708554	696	4e-15	1e-18	6e-21	7e-60	4e-19	9e-17	103.057	fungi	81.3	91.7	103	231	92.8	87	149.7	fungi	-1	0.956	-1	0.997	0.999	-1	-1	-1	-1	0.997	-1	-1	5
transcript42174	HE708591	456	2e-08	7e-10	2e-20	7e-18	3e-09	6e-09	27.631	eubacteria	57.4	61.6	100	90.1	58.9	59.7	42.6	eubacteria	-1	-1	0.809	-1	-1	-1	-1	-1	0.086	-1	-1	-1	5
transcript42333	HE708642	328	3e-11	5e-09	6e-29	4e-21	0.8	3e-08	40.7534	eubacteria	66.6	58.2	128	100	30	57	61.4	eubacteria	0.951	0	-1	-1	NA	0	-1	-1	-1	-1	NA	-1	4
transcript42486	HE708675	370	5e-37	1e-36	7e-52	1e-40	0.042	1e-37	34.2023	eubacteria	152	149	204	165	34.3	154	52	eubacteria	-1	-1	0.88	0.867	NA	-1	-1	-1	0.876	-1	NA	-1	5
transcript42673	HE708723	317	2e-22	5.8	2e-37	0.007	1.8	2e-11	34.5388	eubacteria	103	28.1	156	40	28.9	67.4	53	eubacteria	-1	NA	0	NA	NA	0	-1	NA	0.911	NA	NA	-1	5
transcript42760	HE708750	208	1e-07	0.006	6e-24	4e-08	5e-09	5e-15	37.3522	eubacteria	54.7	38.1	112	57.4	57.4	79.3	57.3	eubacteria	0.881	NA	0.71	0	-1	-1	-1	NA	0.71	-1	-1	-1	5
transcript42821	HE708767	347	2e-09	2e-30	1e-36	2e-25	1e-29	6e-21	62.8629	eubacteria	60.1	129	154	115	125	99	93.9	eubacteria	0.8	0.402	-1	0.976	-1	0.936	-1	-1	-1	-1	-1	-1	4
transcript42863	HE708779	263	5e-08	1	1	2e-25	4e-06	3e-05	40.0602	fungi	55.8	1	1	115	47.8	47	59.2	fungi	0.262	NA	NA	0.378	0.983	NA	-1	NA	NA	1	-1	NA	5
transcript42982	HE708805	412	2e-12	0.55	9e-26	4e-19	4e-15	1e-16	30.7321	eubacteria	70.5	31.6	118	94	77.8	85.1	47.5	eubacteria	0.999	NA	-1	-1	0.963	-1	-1	NA	-1	-1	-1	-1	4
transcript43079	HE708837	271	4e-14	7e-09	4e-26	3e-09	4e-05	8e-11	27.631	eubacteria	75.9	57.8	119	61.2	44.3	65.5	43.1	eubacteria	-1	0.916	0.982	-1	NA	-1	-1	-1	0.829	-1	NA	-1	5
transcript43700	HE708987	1063	5e-10	0.85	4e-16	3e-21	2e-24	4e-13	33.1525	plants	65.1	33.5	88.6	103	111	75.9	45.9	plants	-1	NA	-1	0.968	0.818	-1	-1	NA	-1	-1	-1	-1	4
transcript43717	HE708999	1276	2e-16	3e-09	9e-45	5e-10	5e-10	4e-11	65.2709	eubacteria	87	62	184	67	63.9	69.7	97	eubacteria	-1	-1	-1	0.968	-1	-1	-1	-1	-1	-1	-1	-1	4
transcript43722	HE709004	2137	2e-34	4e-75	4e-120	1e-104	1e-33	6e-50	197.329	eubacteria	147	281	435	382	143	199	288	eubacteria	-1	1	-1	1	-1	-1	-1	-1	-1	-1	-1	-1	4
transcript43725	HE709007	1056	4e-15	3e-25	3e-36	0.89	3e-05	7e-05	48.642	eubacteria	82	114	155	35.8	47.4	48.5	73	eubacteria	1	-1	-1	NA	NA	NA	0.995	-1	-1	NA	NA	NA	1
transcript43735	HE709014	1237	1e-18	0.042	1e-96	2e-33	0.005	0.024	179.602	eubacteria	94	38.1	356	144	40.4	40.4	262	eubacteria	0.323	NA	0.997	0.976	NA	NA	-1	NA	0.991	-1	NA	NA	5
transcript43742	HE709020	886	7e-23	5e-27	3e-80	8e-18	6e-15	1e-18	132.095	eubacteria	107	120	301	92	79.3	93.6	194	eubacteria	-1	0.973	0.801	0.263	-1	-1	-1	-1	0.801	-1	-1	-1	5
transcript43749	HE709026	1546	2e-14	2e-25	1e-44	0.002	5e-07	0.018	69.7707	eubacteria	80.9	116	183	45.4	54.3	41.2	102.1	eubacteria	0.999	-1	-1	NA	0	NA	-1	-1	-1	NA	-1	NA	4
transcript43765	HE709037	1496	8e-19	5e-26	1e-41	0.64	3e-05	0.01	52.7363	eubacteria	95.1	117	174	37	48.1	42	78.9	eubacteria	-1	-1	-1	NA	NA	NA	-1	-1	-1	NA	NA	NA	4
transcript43776	HE709045	2782	1e-30	9e-09	2e-29	1e-149	0.0007	5e-180	343.778	protista	135	61.6	134	532	44.7	632	497	protista	0.786	0	-1	-1	NA	0.889	-1	-1	-1	-1	NA	0.889	5
transcript43786	HE709051	1174	3e-38	9e-63	4e-33	1e-06	3e-06	2e-05	56.466	archaea	159	239	145	55.8	51.2	50.4	80	archaea	0.957	-1	0.992	0	0	NA	-1	-1	-1	-1	-1	NA	4
transcript43787	HE709052	763	7e-23	1.2	1	3e-45	2e-26	5e-28	51.5042	fungi	107	32.3	36.6	182	117	124	75	fungi	-1	NA	NA	0.79	-1	-1	-1	NA	NA	0.79	-1	-1	5
transcript43801	HE709063	857	7e-06	1e-10	5e-53	0.007	0.001	7e-23	108.558	eubacteria	50.8	65.5	210	42.4	41.6	107	159.2	eubacteria	-1	-1	-1	NA	NA	0.974	-1	-1	-1	NA	NA	-1	4
transcript43804	HE709065	593	9e-16	2e-29	4e-53	1e-14	1e-06	8e-29	86.0066	eubacteria	82.8	127	209	80.5	51.2	126	126.2	eubacteria	0.958	0.987	0.843	-1	0	-1	-1	-1	0.843	-1	-1	-1	5
transcript43813	HE709071	1140	3e-62	1.2	2.6	6e-72	7e-44	2e-57	22.3327	fungi	238	33.1	36.2	272	176	223	34	fungi	-1	NA	NA	0.994	0.941	-1	-1	NA	NA	0.742	-1	-1	5
transcript43817	HE709074	897	5e-18	2e-26	1e-39	0.18	5e-09	0.0004	49.9637	eubacteria	91.3	118	166	37.7	59.7	45.8	74.7	eubacteria	-1	0.988	-1	NA	0	NA	-1	-1	-1	NA	-1	NA	4
transcript43832	HE709085	843	2e-06	0.16	1e-26	0.012	6e-05	3e-05	46.7448	eubacteria	52.8	35.4	123	41.6	46.2	49.3	70.2	eubacteria	1	NA	0.809	NA	NA	NA	-1	NA	0.809	NA	NA	NA	5
transcript43865	HE709104	1120	2e-13	7e-30	4e-42	2.8	1e-07	0.0005	66.0818	eubacteria	76.3	130	174	34.3	55.8	45.8	97.7	eubacteria	-1	-1	-1	NA	-1	NA	-1	-1	-1	NA	-1	NA	4
transcript43884	HE709116	912	7e-08	0.68	6e-09	2e-61	2e-06	4e-10	123.29	fungi	57.8	33.5	64.3	237	51.2	65.5	179.2	fungi	-1	NA	-1	-1	0.999	-1	-1	NA	-1	-1	-1	-1	4
transcript43905	HE709130	1692	2e-24	7e-19	6e-71	7e-17	3e-17	4e-15	107.123	eubacteria	113	94.4	271	90.1	88.2	83.6	158	eubacteria	0.98	-1	0.206	-1	-1	-1	-1	-1	0.743	-1	-1	-1	5
transcript43946	HE709157	1096	3e-07	3e-20	4e-18	9e-10	1e-18	4e-12	29.9336	archaea	55.8	98.2	95.1	65.9	92.4	72.8	42.4	archaea	-1	-1	-1	-1	-1	-1	-1	-1	-1	-1	-1	-1	4
transcript43968	HE709170	1196	1e-25	5e-16	9e-23	5e-54	1e-62	1e-55	85.1956	plants	117	84.3	110	213	238	217	121	plants	-1	0	-1	1	-1	-1	-1	-1	-1	-1	-1	-1	4
transcript44049	HE709214	755	2e-07	2e-27	2e-34	3e-23	7e-06	3e-07	62.1698	eubacteria	55.8	121	148	109	48.9	55.5	92.2	eubacteria	-1	-1	-1	-1	0	-1	-1	-1	-1	-1	-1	-1	4
transcript44058	HE709221	888	4e-39	5e-17	1e-67	3e-14	2e-26	8e-20	65.8587	eubacteria	161	87	259	80.1	117	97.8	98	eubacteria	-1	-1	-1	-1	-1	0.915	-1	-1	-1	-1	-1	-1	4
transcript44083	HE709235	701	5e-39	1e-07	1e-39	3e-57	8e-15	8e-37	41.9574	fungi	160	55.1	165	222	78.6	153	62	fungi	0.983	0.999	0.767	-1	1	0.874	-1	-1	-1	-1	-1	-1	4
transcript44115	HE709251	638	2e-20	2e-13	4e-41	2e-10	5e-17	3e-14	47.6611	eubacteria	98.6	74.7	170	66.6	85.5	78.6	71.4	eubacteria	-1	-1	0.371	1	-1	0.917	-1	-1	0.528	-1	-1	-1	5
transcript44325	HE709387	599	8e-15	4e-32	2e-48	2e-14	4e-17	1e-17	77.3716	eubacteria	79.7	136	194	79.7	85.9	89.4	114.3	eubacteria	-1	-1	-1	0	-1	-1	-1	-1	-1	-1	-1	-1	4
transcript44339	HE709398	1143	6e-36	3e-53	3e-56	1e-24	1e-13	2e-39	46.7448	eubacteria	151	207	221	115	75.9	163	70	eubacteria	-1	-1	-1	0.999	0.99	-1	-1	-1	-1	-1	-1	-1	4
transcript44344	HE709403	674	2e-26	4.7	1e-56	2e-44	1e-23	3e-42	69.7707	eubacteria	118	30	222	179	107	171	104	eubacteria	0.801	NA	0.985	0.49	-1	-1	-1	NA	-1	-1	-1	-1	4
transcript44412	HE709439	451	5e-07	0.55	2e-15	5e-13	3e-11	1e-13	19.337	eubacteria	52.8	32	83.6	73.9	65.5	75.1	30.8	eubacteria	-1	NA	-1	0.967	-1	-1	-1	NA	-1	-1	-1	-1	4
transcript44417	HE709443	924	7e-48	8e-16	4e-51	4e-65	7e-39	1e-49	39.7036	fungi	190	83.2	204	249	159	196	59	fungi	-1	0.498	-1	0.93	-1	-1	-1	-1	-1	0.93	-1	-1	5
transcript44480	HE709486	895	3e-06	0.3	2e-30	4e-35	7e-07	1e-26	66.4873	fungi	52.4	34.7	135	149	52.8	120	96.6	fungi	-1	NA	-1	0.851	1	-1	-1	NA	-1	0	-1	-1	5
transcript44505	HE709497	665	1e-27	2e-27	1e-29	4e-43	8e-11	3e-16	35.4551	fungi	122	121	132	175	65.1	85.1	53	fungi	0.999	0.697	-1	0.951	0.943	-1	-1	-1	-1	0.985	-1	-1	5
transcript44532	HE709511	698	3e-06	6.5	2e-20	3e-22	1.8	0.19	36.8414	fungi	51.6	29.6	102	106	30.8	36.2	54.4	fungi	-1	NA	0	0.99	NA	NA	-1	NA	-1	-1	NA	NA	4
transcript44549	HE709517	439	1e-23	2.5	9e-36	5e-60	3e-14	1e-55	83.5862	fungi	107	29.6	151	229	75.1	214	122	fungi	0.99	NA	0.985	0.976	0.667	-1	-1	NA	-1	0.913	-1	-1	5
transcript44557	HE709522	934	3e-17	1e-18	7e-30	0.97	5e-06	0.001	29.0863	eubacteria	89	92.8	134	35.4	50.1	44.3	45	eubacteria	0.879	-1	-1	NA	0	NA	-1	-1	-1	NA	-1	NA	4
transcript44565	HE709528	675	1e-05	2e-07	4e-16	1.6	0.09	4e-41	81.5068	protista	49.3	54.7	87.4	33.9	35	167	117.7	protista	1	0	-1	NA	NA	-1	-1	-1	-1	NA	NA	-1	4
transcript44567	HE709529	1265	1e-16	1e-21	1e-42	9e-25	3e-25	5e-25	59.8672	eubacteria	87.4	103	176	115	114	115	88.6	eubacteria	-1	-1	0.823	1	-1	1	-1	-1	0.375	-1	-1	-1	5
transcript44607	HE709550	374	3e-08	3e-19	1e-23	1e-13	2e-17	3e-13	35.6374	eubacteria	56.6	92.4	111	75.9	85.1	73.6	54.4	eubacteria	-1	0.973	-1	0.842	-1	-1	-1	-1	-1	-1	-1	-1	4
transcript44671	HE709592	447	4e-15	1.2	5e-13	1e-28	2.2	5e-35	45.8286	protista	79.7	30.8	75.9	125	29.3	146	66.3	protista	-1	NA	-1	0	NA	-1	-1	NA	-1	-1	NA	-1	4
transcript44688	HE709601	576	1e-08	2e-42	1e-49	9e-52	0.011	2e-71	144.37	protista	59.3	170	198	203	37.7	268	208.7	protista	0.705	-1	0.977	1	NA	0.88	-1	-1	-1	-1	NA	0.88	5
transcript44726	HE709626	434	1e-12	2e-17	2e-24	0.048	8e-07	0.0002	26.9379	eubacteria	71.6	86.3	114	37.4	50.4	44.7	42.4	eubacteria	-1	-1	-1	NA	0	NA	-1	-1	-1	NA	-1	NA	4
transcript44851	HE709700	1132	2e-07	2.7	2e-27	1e-08	1e-07	9e-09	46.0517	eubacteria	56.6	32	125	62	55.5	61.6	68.4	eubacteria	-1	NA	0.97	-1	1	-1	-1	NA	0.991	-1	-1	-1	5
transcript44906	HE709730	843	3e-06	0.27	3e-32	8e-44	1e-41	2e-45	90.2063	protista	52.4	34.7	141	178	168	182	129.6	protista	0.77	NA	-1	1	0.992	0.984	-1	NA	-1	-1	-1	-1	4
transcript44958	HE709757	961	1e-41	6e-33	2e-44	4e-63	1e-41	1e-50	49.2706	fungi	170	140	182	242	168	200	72	fungi	1	0.989	-1	0.367	-1	-1	-1	-1	-1	1	-1	-1	5
transcript44967	HE709763	470	2e-06	0.0008	3e-39	1e-39	0.058	2e-26	76.6785	fungi	50.8	41.6	162	162	34.7	118	111.2	eubacteria	0.902	NA	-1	0.999	NA	-1	-1	NA	-1	-1	NA	-1	4
transcript44997	HE709783	319	2e-08	0.003	2e-23	2e-05	7e-08	2e-05	34.5388	eubacteria	57	38.9	110	48.9	53.5	47.4	53	eubacteria	0.995	NA	-1	NA	-1	NA	-1	NA	-1	NA	-1	NA	4
transcript45036	HE709802	879	6e-16	7e-22	1e-38	1.1	8e-07	0.002	52.4486	eubacteria	84.3	103	162	35	52.4	43.1	77.7	eubacteria	0.943	-1	-1	NA	-1	NA	-1	-1	-1	NA	-1	NA	4
transcript45052	HE709809	797	6e-15	3e-11	3e-42	3e-11	1e-12	7e-09	62.8629	eubacteria	80.9	67.4	174	70.1	71.6	61.2	93.1	eubacteria	0.878	0.998	0.702	1	-1	-1	-1	-1	0.974	-1	-1	-1	5
transcript45152	HE709864	435	1e-14	7e-05	1e-18	9e-52	8e-15	1e-14	85.301	fungi	78.2	44.7	94.7	202	77	78.2	123.8	fungi	-1	NA	-1	0.857	0.838	-1	-1	NA	-1	0.696	-1	-1	5
transcript45167	HE709874	846	3e-49	0.47	4e-72	2e-40	2e-72	2e-67	53.3649	plants	194	33.9	274	166	270	256	80	eubacteria	-1	NA	0.99	0.551	-1	-1	-1	NA	-1	-1	-1	-1	4
transcript45169	HE709876	579	2e-09	0.003	1e-32	8e-08	5e-08	0.0004	53.6526	eubacteria	61.6	40	142	57.8	55.5	44.7	80.4	eubacteria	-1	NA	0.863	0.998	0.933	NA	-1	NA	0.863	-1	-1	NA	5
transcript45214	HE709903	785	8e-30	2e-19	5e-40	1e-18	1e-16	3e-12	23.4959	eubacteria	130	95.1	167	94.4	85.1	72.4	37	eubacteria	-1	-1	-1	-1	-1	-1	-1	-1	-1	-1	-1	-1	4
transcript45238	HE709917	625	4e-22	1e-16	1e-51	6e-25	6e-24	1e-13	68.1613	eubacteria	103	85.1	205	114	108	76.6	102	eubacteria	-1	0.272	0.84	0.989	0.097	-1	-1	-1	0.989	-1	-1	-1	5
transcript45360	HE709989	804	5e-12	3.7	0.66	1e-10	3e-21	6e-24	27.4487	protista	71.2	30.8	37.4	68.2	100	111	39.8	protista	1	NA	NA	-1		-1	-1	NA	NA	-1	-1	-1	4
transcript45428	HE710028	523	2e-11	8e-08	1e-28	4e-08	2e-07	4e-08	39.8371	eubacteria	67.8	55.1	127	58.5	53.5	57.4	59.2	eubacteria	-1	0.917	0.67	0.414	-1	-1	-1	-1	0.67	-1	-1	-1	5
transcript45520	HE710076	641	3e-10	2e-19	5e-36	6e-26	2e-07	8e-19	59.3564	eubacteria	64.7	94	153	118	53.9	93.6	88.3	eubacteria	-1	-1	-1	1	-1	-1	-1	-1	-1	-1	-1	-1	4
transcript45583	HE710108	241	2e-08	5e-13	2e-17	8e-15	2e-11	5e-13	20.7233	eubacteria	57.4	71.6	90.1	79.7	65.1	72.8	32.7	eubacteria	0.777	-1	-1	-1	-1	-1	-1	-1	-1	-1	-1	-1	4
transcript45798	HE710211	451	4e-18	1e-20	1e-27	6e-19	7e-21	1e-19	22.1096	eubacteria	89.7	97.1	124	93.6	97.4	95.1	34.3	eubacteria	-1	-1	-1	0.972	0.963	-1	-1	-1	-1	-1	-1	-1	4
transcript45842	HE710231	717	3e-22	1e-09	3e-36	2e-36	1e-06	2e-30	32.6417	fungi	105	62.4	154	153	51.2	132	49	eubacteria	-1	-1	-1	0.999	0	-1	-1	-1	-1	-1	-1	-1	4
transcript45916	HE710271	598	2e-36	2e-44	2e-70	8e-67	3e-69	4e-71	79.8973	protista	151	176	267	253	258	267	116	eubacteria	-1	0.819	-1	0.978	0.838	-1	-1	-1	-1	-1	-1	-1	4
transcript45918	HE710273	414	9e-10	0.03	9e-20	1e-27	2e-18	8e-06	41.3412	fungi	61.6	35.8	98.2	122	89	48.9	60.4	fungi	-1	NA	-1	0.712	0.905	0	-1	NA	-1	0.915	-1	-1	5
transcript46127	HE710378	622	2e-42	0.16	1.5	2e-58	7e-43	7e-60	40.1938	protista	171	34.7	35.4	225	171	229	58	protista	0.952	NA	NA	-1	0.854	-1	-1	NA	NA	-1	-1	-1	4
transcript46250	HE710438	753	4e-12	8e-05	5e-08	9e-22	2e-09	1e-11	22.2149	fungi	71.2	46.2	60.8	104	60.8	70.5	32.8	fungi	-1	NA	-1	-1	0.991	-1	-1	NA	-1	-1	-1	-1	4
transcript46328	HE710479	533	2e-11	3e-13	7e-21	2.2	3e-05	0.012	21.7731	eubacteria	68.2	73.2	102	32.7	46.2	39.3	33.8	eubacteria	-1	-1	-1	NA	NA	NA	-1	-1	-1	NA	NA	NA	4
transcript46406	HE710518	824	1e-17	1e-22	1e-59	5e-40	0.47	1e-15	96.7086	eubacteria	89.7	105	232	165	33.1	84	142.3	eubacteria	0.818	-1	0.967	0.988	NA	0.995	-1	-1	0.967	-1	NA	-1	5
transcript46455	HE710544	328	7e-14	6e-08	2e-23	2e-07	9e-10	1e-09	21.976	eubacteria	75.1	54.7	110	55.1	59.7	61.6	34.9	eubacteria	0.815	0.994	0.891	0.995	-1	0.994	-1	-1	-1	0.937	-1	-1	5
transcript46652	HE710630	647	5e-16	0.51	0.002	3e-08	1e-29	1e-31	36.1482	protista	84	33.1	45.1	59.7	127	136	52	protista	-1	NA	NA	1	-1	-1	-1	NA	NA	-1	-1	-1	4
transcript46887	HE710721	316	9e-06	3.4	7e-23	2e-20	0.033	8e-21	39.3953	eubacteria	48.1	28.9	108	98.2	34.7	98.6	59.9	eubacteria	-1	NA	1	-1	NA	-1	-1	NA	-1	-1	NA	-1	4
transcript46954	HE710752	436	5e-12	5e-08	9e-28	3e-12	4e-11	2e-10	36.2536	eubacteria	69.3	55.1	124	71.2	64.7	64.3	54.7	eubacteria	-1	0.999	0.973	-1	0.776	-1	-1	-1	0.973	-1	-1	-1	5
transcript47092	HE710820	534	2e-06	0.79	0.008	1e-38	4e-05	1e-19	74.3759	fungi	51.2	32	42.4	159	45.4	95.5	107.8	fungi	0.889	NA	NA	0.08	NA	-1	-1	NA	NA	0.786	NA	-1	5
transcript47098	HE710823	437	1e-05	0.29	2e-22	2e-08	2e-05	6e-05	38.4508	eubacteria	48.1	32.7	107	58.5	45.8	46.2	58.9	eubacteria	0.883	NA	0.731	0.935	NA	NA	-1	NA	0.731	-1	NA	NA	5
transcript47184	HE710862	1033	3e-09	0.011	1e-05	2e-19	5e-27	2e-05	40.9357	plants	62.8	39.7	53.9	97.8	119	50.4	56.2	plants	-1	NA	0	-1	0.929	NA	-1	NA	-1	-1	0.798	NA	5
transcript47346	HE710939	413	2e-06	9e-15	2e-26	2e-19	4e-14	3e-22	46.0517	eubacteria	50.4	77.4	120	95.1	74.7	103	69.6	eubacteria	0.692	0	0.675	0.999	0.986	0.985	-1	-1	-1	-1	-1	0	5
transcript47358	HE710947	437	3e-09	1e-14	3e-22	1.6	7e-06	0.001	29.9336	eubacteria	60.1	77.4	106	32.3	47.4	42	45.9	eubacteria	-1	-1	-1	NA	0	NA	-1	-1	-1	NA	-1	NA	4
transcript47482	HE711006	417	4e-08	0.0005	1e-06	8e-31	5e-06	2e-07	52.2663	fungi	56.2	41.6	54.7	132	47.8	53.9	75.8	fungi	-1	NA	-1	0.947	0.974	-1	-1	NA	-1	0.883	-1	-1	5
transcript47727	HE711091	307	6e-08	2e-10	6e-16	0.1	9e-05	0.013	18.4207	eubacteria	55.5	63.2	85.5	36.2	43.1	38.1	30	eubacteria	-1	-1	-1	NA	NA	NA	-1	-1	-1	NA	NA	NA	4
transcript47834	HE711130	754	9e-13	4e-16	1e-10	1e-33	3e-11	6e-20	48.2489	fungi	73.6	83.6	69.7	144	67	97.8	70.4	fungi	-1	-1	-1	-1	0	-1	-1	-1	-1	-1	-1	-1	4
transcript48002	HE711205	439	1e-06	9e-22	3e-27	2e-19	2e-05	6e-07	47.2557	eubacteria	51.6	100	122	95.5	45.8	52.8	70.4	eubacteria	-1	-1	-1	-1	NA	-1	-1	-1	-1	-1	NA	-1	4
transcript48047	HE711220	318	4e-12	3e-27	3e-43	1e-07	5e-08	2e-11	71.6678	eubacteria	69.3	119	176	56.2	53.9	67.4	106.7	eubacteria	-1	-1	0.927	-1	-1	0.921	-1	-1	0.998	-1	-1	-1	5
transcript48183	HE711270	408	2e-07	1e-09	2e-20	0.38	0.0004	0.15	29.9336	eubacteria	53.9	60.5	100	34.3	41.2	34.7	46.1	eubacteria	0.441	-1	-1	NA	NA	NA	-1	-1	-1	NA	NA	NA	4
transcript48267	HE711302	474	1e-18	2e-22	1e-48	1e-18	1e-14	3e-16	69.0776	eubacteria	91.7	103	194	92.8	77	84	102.3	eubacteria	-1	-1	0.981	-1	-1	-1	-1	-1	0.981	-1	-1	-1	5
transcript48506	HE711382	553	3e-11	1e-17	3e-24	3.1	2e-06	0.031	29.9336	eubacteria	67.8	88.2	114	32.3	49.7	38.1	46.2	eubacteria	0.301	0.723	-1	NA	0	NA	-1	-1	-1	NA	-1	NA	4
transcript48584	HE711414	419	3e-10	4e-15	3e-25	3e-17	4e-13	1e-14	34.5388	eubacteria	63.2	78.6	116	87.8	71.2	78.2	52.8	eubacteria	-1	-1	-1	-1	-1	-1	-1	-1	-1	-1	-1	-1	4
transcript48694	HE711456	437	2e-06	1e-35	1e-51	1e-46	8e-29	2e-38	104.309	eubacteria	50.4	146	204	185	123	157	153.6	eubacteria	-1	-1	0.969	0.741	0.775	-1	-1	-1	-1	0.946	-1	-1	5
transcript48920	HE711563	597	3e-15	0.98	0.011	9e-34	3e-38	2e-11	52.9595	plants	81.3	32	42.4	144	155	68.9	73.7	plants	-1	NA	NA	0.991	-1	-1	-1	NA	NA	0.984	-1	-1	5
transcript48935	HE711568	431	5e-15	8e-25	5e-39	6e-18	2e-17	2e-30	55.262	eubacteria	79.3	110	162	90.1	85.9	130	82.7	eubacteria	-1	-1	-1	0.987	-1	-1	-1	-1	-1	-1	-1	-1	4
transcript49087	HE711623	271	2e-06	5e-07	1e-15	6e-10	6e-07	4e-12	21.4164	eubacteria	50.4	51.6	84.3	63.5	50.4	69.7	33.9	eubacteria	-1	0	-1	-1	0	-1	-1	-1	-1	-1	-1	-1	4
transcript49443	HE711743	285	3e-07	1.2	2e-15	5e-06	1e-11	3e-10	18.8261	eubacteria	53.1	30.4	84	50.4	66.2	63.5	30.9	eubacteria	-1	NA	-1	0	0.955	-1	-1	NA	-1	-1	-1	-1	4
transcript49609	HE711797	532	4e-21	3e-35	6e-46	3e-17	4e-17	1e-19	57.1592	eubacteria	100	146	185	88.6	85.5	95.9	85	eubacteria	0.839	0	-1	0.999	0.953	-1	-1	-1	-1	-1	-1	-1	4
transcript49748	HE711860	297	4e-10	2e-15	1e-13	1e-25	4e-09	3e-12	35.9251	fungi	62.8	79.7	77.8	115	57.8	70.1	52.2	fungi	-1	0.951	-1	0.557	-1	-1	-1	-1	-1	1	-1	-1	5
transcript49752	HE711861	388	1e-06	5e-15	1e-20	2e-15	9e-16	5e-16	32.2362	eubacteria	51.2	78.2	101	82	79.7	82.8	49.8	eubacteria	0.689	-1	-1	-1	0.984	0.92	-1	-1	-1	-1	-1	-1	4
transcript49786	HE711875	467	4e-07	1e-05	0.01	8e-08	8e-07	2e-19	28.3242	protista	53.5	47.4	41.6	57	50.8	94.7	41.2	protista	-1	0	NA	0	0.978	-1	-1	-1	NA	-1	-1	-1	4
transcript49887	HE711922	456	1e-07	9e-07	2e-11	2e-41	1e-07	3e-07	77.5947	fungi	55.1	51.2	70.9	168	53.5	53.9	112.9	fungi	0.561	0.999	-1	1	-1	-1	-1	-1	-1	1	-1	-1	5
transcript50124	HE712007	255	2e-10	1e-20	1e-21	3e-21	1e-18	9e-20	26.0216	eubacteria	63.5	96.7	104	100	89.4	95.1	40.5	eubacteria	-1	-1	-1	-1	0.442	-1	-1	-1	-1	-1	-1	-1	4
transcript50214	HE712048	377	7e-12	0.91	4e-23	2e-08	0.47	0.003	25.8881	eubacteria	68.6	30.8	109	58.2	30.8	40	40.4	eubacteria	-1	NA	0.344	0.621	NA	NA	-1	NA	-1	-1	NA	NA	4
transcript50681	HE712236	435	5e-06	5e-09	5e-16	0.54	0.0007	1.2	23.0259	eubacteria	49.3	58.5	85.9	33.9	40.8	32	36.6	eubacteria	-1	0.391	-1	NA	NA	NA	-1	-1	-1	NA	NA	NA	4
transcript51102	HE712374	299	2e-12	2	1e-32	1e-23	6e-41	1e-30	65.6764	plants	70.1	29.6	140	108	163	130	92.9	plants	0.466	NA	0.987	-1	-1	-1	-1	NA	-1	-1	-1	-1	4
transcript51208	HE712416	656	2e-06	2e-09	2e-13	3e-32	2e-08	4e-06	59.4617	fungi	52	60.8	78.2	139	57	51.6	87	fungi	-1	-1	-1	0.212	-1	-1	-1	-1	-1	0.212	-1	-1	5
transcript51608	HE712566	216	6e-10	4e-11	2e-22	5e-12	1e-05	7e-06	28.7296	eubacteria	62	65.1	107	70.5	45.8	48.9	45	eubacteria	-1	-1	0.889	-1	0	0	-1	-1	0.889	-1	-1	-1	5
transcript51650	HE712582	262	2e-12	0.91	7e-20	7e-22	5e-18	2e-20	21.7731	fungi	70.5	30.8	98.6	103	87	97.4	32.5	fungi	0.997	NA	-1	-1	-1	-1	-1	NA	-1	-1	-1	-1	4
transcript51751	HE712614	299	5e-09	0.0001	6e-20	2e-08	1e-07	1e-07	25.1461	eubacteria	58.9	43.9	99	58.5	52.8	55.1	40.1	eubacteria	0.889	NA	0.425	-1	0.965	-1	-1	NA	-1	-1	-1	-1	4
transcript51954	HE712674	2108	1e-05	0.23	3e-113	2e-08	4e-09	7e-41	247.581	eubacteria	52	36.6	412	62.8	61.6	169	360	eubacteria	0.992	NA	0.928	0.997	0.997	-1	-1	NA	0.76	-1	-1	-1	5
transcript52180	HE712751	260	5e-07	0.54	3e-07	1e-22	3e-06	2e-13	36.1482	fungi	52.4	31.6	56.6	105	48.1	73.9	52.6	fungi	-1	NA	-1	-1	-1	-1	-1	NA	-1	-1	-1	-1	4
transcript52442	HE712830	527	1e-14	3e-09	8e-35	4e-08	2e-11	4e-09	46.2748	eubacteria	79	59.7	148	58.5	66.2	60.8	69	eubacteria	0.848	-1	-1	-1	-1	-1	-1	-1	-1	-1	-1	-1	4
transcript52524	HE712854	303	7e-09	0.081	2e-19	1e-08	2e-06	1e-05	24.2786	eubacteria	58.5	34.3	97.1	59.3	48.5	48.5	38.6	eubacteria	0.255	NA	-1	-1	0	0	-1	NA	-1	-1	-1	-1	4
transcript52530	HE712856	217	1e-13	2e-18	1e-29	2e-13	3e-20	2e-12	36.8414	eubacteria	74.3	89.4	131	75.1	94.4	70.5	56.7	eubacteria	-1	0.892	-1	0.863	-1	-1	-1	-1	-1	-1	-1	-1	4
transcript52572	HE712874	250	7e-06	0.003	0.0003	6e-10	3e-19	8e-16	30.7809	plants	48.5	39.3	46.6	63.5	91.3	82	42.8	plants	0.955	NA	NA	0.948	0.933	-1	0.953	NA	NA	-1	-1	-1	1
transcript53179	HE713039	290	2e-06	0.53	3e-16	9e-16	1e-16	9e-18	26.1269	protista	50.4	31.6	86.7	82.8	82.8	88.6	38.2	protista	-1	NA	-1	-1	0	-1	-1	NA	-1	-1	-1	-1	4
transcript53231	HE713056	643	2e-15	3e-19	2e-30	5.6	5e-05	0.0002	34.5388	eubacteria	81.6	93.6	135	32	45.8	45.8	53.4	eubacteria	1	-1	-1	NA	NA	NA	-1	-1	-1	NA	NA	NA	4
transcript53324	HE713079	349	5e-12	3e-10	2e-27	5e-19	1e-12	8e-08	35.4551	eubacteria	68.9	62.4	124	93.6	69.3	55.5	55.1	eubacteria	0.981	-1	-1	-1	-1	-1	-1	-1	-1	-1	-1	-1	4
transcript53517	HE713137	449	8e-11	2e-33	3e-30	9e-48	1e-46	2e-38	85.0779	fungi	65.5	139	133	189	182	157	123.5	fungi	0.731	-1	-1	0.989	0.212	-1	-1	-1	-1	0.922	-1	-1	5
transcript54316	HE713372	966	1e-13	1e-08	9e-33	6e-14	0.0001	8e-23	43.8545	eubacteria	77	59.7	143	79.3	45.4	107	66	eubacteria	-1	0.7	0.673	0.277	NA	-1	-1	-1	-1	-1	NA	-1	4
transcript54326	HE713379	1734	6e-13	0.013	5e-134	5e-91	5e-120	3e-13	278.795	eubacteria	75.9	40.4	481	336	429	77	405.1	eubacteria	-1	NA	-1	-1	-1	-1	-1	NA	-1	-1	-1	-1	4
transcript54331	HE713383	1233	2e-14	6e-19	7e-28	0.29	0.0001	0.04	30.9834	eubacteria	80.1	94	127	37.7	45.8	39.7	46.9	eubacteria	0.97	-1	-1	NA	NA	NA	1	-1	-1	NA	NA	NA	1
transcript54334	HE713386	1193	1e-06	6e-25	6e-93	7e-55	1e-05	0.25	198.533	eubacteria	53.9	114	343	215	49.3	37	289.1	eubacteria	1	0.997	0.863	0.994	0	NA	-1	-1	0.863	-1	-1	NA	5
transcript54346	HE713396	1303	1e-23	1e-41	3e-77	1e-19	1e-12	5e-45	123.241	eubacteria	110	169	291	98.6	72.8	182	181	eubacteria	0.979	0.99	0.999	-1	-1	-1	-1	-1	0.999	-1	-1	-1	5
transcript54365	HE713413	953	2e-22	6e-27	7e-32	5e-24	3e-19	6e-23	21.7731	eubacteria	105	120	140	112	94	108	35	eubacteria	-1	-1	-1	-1	-1	-1	-1	-1	-1	-1	-1	-1	4
transcript54371	HE713417	1173	2e-14	6e-25	1e-30	0.071	0.031	0.003	37.5345	eubacteria	79.7	114	136	39.7	37.7	43.1	56.3	eubacteria	1	-1	-1	NA	NA	NA	-1	-1	-1	NA	NA	NA	4
transcript54389	HE713429	837	8e-24	5e-27	6e-27	5e-88	1e-25	2e-27	147.835	fungi	110	120	124	325	115	122	215	fungi	-1	0.993	1	1	-1	-1	-1	-1	-1	1	-1	-1	5
transcript54408	HE713443	1085	1e-08	0.67	1e-83	1.2	2e-06	7e-08	172.694	eubacteria	60.8	33.9	312	35.4	51.2	58.5	251.2	eubacteria	0.802	NA	-1	NA	0	0	-1	NA	0.226	NA	-1	-1	5
transcript54453	HE713473	900	3e-07	4e-09	4e-56	1e-28	6e-06	1e-08	112.539	eubacteria	55.5	60.8	221	128	49.7	60.8	165.5	eubacteria	-1	-1	0.715	-1	0		-1	-1	-1	-1	-1	-1	4
transcript54476	HE713489	894	6e-06	5e-27	3e-47	1e-31	4e-23	5e-19	95.0991	eubacteria	51.2	120	191	138	106	95.1	139.8	eubacteria	0.721	-1	-1	0.848	-1	-1	-1	-1	-1	-1	-1	-1	4
transcript54491	HE713501	1537	2e-14	2e-06	4e-23	5e-18	2e-14	1e-68	125.033	protista	80.9	53.1	112	94	79	260	179.1	protista	-1	0	-1	1	-1	-1	-1	-1	-1	-1	-1	-1	4
transcript54509	HE713515	609	4e-33	3	1.5	5e-64	4e-37	6e-59	71.157	fungi	140	30.4	35.4	244	152	226	104	fungi	0.967	NA	NA	-1	0.944	-1	-1	NA	NA	-1	-1	-1	4
transcript54514	HE713518	713	7e-20	4e-10	2e-07	6e-15	0.012	1e-31	27.2743	protista	97.1	63.5	58.9	82	38.1	136	38.9	protista	-1	-1	0.821	0.957	NA	-1	-1	-1	-1	-1	NA	-1	4
transcript54548	HE713539	896	5e-27	0.67	5e-82	7e-46	1e-34	4e-73	126.642	eubacteria	121	33.5	306	185	144	275	185	eubacteria	-1	NA	-1	-1	-1	-1	-1	NA	-1	-1	-1	-1	4
transcript54570	HE713550	604	6e-07	5e-17	9e-32	4e-11	0.034	0.048	57.1592	eubacteria	53.5	86.3	139	68.9	36.2	37.7	85.5	eubacteria	-1	0.797	-1	0.845	NA	NA	-1	-1	-1	-1	NA	NA	4
transcript54593	HE713568	1579	1e-138	2e-131	1e-149	0.14	3e-138	0.79	25.3284	eubacteria	493	468	533	39.3	489	35.8	40	eubacteria	0.926	1	0.638	NA	1	NA	-1	-1	-1	NA	-1	NA	4
transcript54605	HE713576	600	9e-33	5e-45	4e-43	2e-33	2e-12	8e-47	32.354	protista	139	179	176	142	70.1	186	47	protista	0.886	-1	-1	0.611	0.865	-1	-1	-1	-1	-1	-1	-1	4
transcript54635	HE713596	1038	8e-27	2e-11	3e-61	1e-22	1e-59	3e-45	79.2687	eubacteria	120	68.6	238	108	228	182	118	eubacteria	0.889	0	-1	0.948	0.992	-1	-1	-1	-1	-1	-1	-1	4
transcript54640	HE713598	479	2e-14	0.48	0.44	1e-26	4e-13	3e-18	28.3242	fungi	77.8	32.3	36.2	119	71.6	90.9	41.2	fungi	-1	NA	NA	-1	-1	-1	-1	NA	NA	-1	-1	-1	4
transcript54645	HE713601	1053	6e-35	2.4	3e-64	1e-68	1e-51	5e-54	77.7771	fungi	147	32	248	261	201	211	114	fungi	-1	NA	-1	0.953	-1	-1	-1	NA	-1	0.917	-1	-1	5
transcript54765	HE713675	398	2e-22	1e-08	2e-37	2e-13	2e-28	4e-29	34.5388	eubacteria	103	57	157	75.5	121	126	54	eubacteria	0.557	-1	-1	0.972	0.995	-1	-1	-1	-1	-1	-1	-1	4
transcript54796	HE713696	849	9e-25	2e-26	3e-75	4e-49	2e-24	3e-23	116.228	eubacteria	113	117	284	196	110	108	171	eubacteria	-1	1	-1	-1	-1	-1	-1	-1	-1	-1	-1	-1	4
transcript54833	HE713723	716	9e-31	0.12	4e-44	3e-40	3.2	2e-35	30.7445	eubacteria	133	35.4	180	166	30	149	47	eubacteria	0.976	NA	-1	0.988	NA	1	-1	NA	-1	0.965	NA	-1	5
transcript55028	HE713826	830	1e-42	7e-10	2e-55	1e-60	0.37	6e-53	41.4465	fungi	172	63.2	218	234	33.5	207	62	fungi	-1	-1	-1	0.999	NA	0.99	-1	-1	-1	-1	NA	-1	4
transcript55050	HE713841	910	1e-11	2e-12	8e-44	2e-13	3e-16	1e-18	73.9059	eubacteria	70.1	72	180	77.4	84	93.6	109.9	eubacteria	-1	-1	1	-1	-1	-1	-1	-1	1	-1	-1	-1	5
transcript55066	HE713851	934	2e-07	9e-12	9e-59	0.0002	0.004	4e-23	118.23	eubacteria	56.2	69.7	229	47.4	40.4	108	172.8	eubacteria	-1	0	-1	NA	NA	0.996	-1	-1	-1	NA	NA	-1	4
transcript55073	HE713857	829	4e-41	0.45	8e-34	2e-60	8e-52	8e-48	44.4423	fungi	167	33.9	146	233	201	190	66	fungi	-1	NA	-1	0.904	-1	0	-1	NA	-1	-1	-1	-1	4
transcript55137	HE713894	661	1e-11	1e-23	2e-21	8e-13	2e-14	5e-11	27.631	archaea	69.7	108	105	74.7	77.4	67.8	38.3	archaea	1	0.908	-1	-1	-1	-1	-1	-1	-1	-1	-1	-1	4
transcript55145	HE713902	1391	2e-19	1e-87	1e-103	9e-100	2e-28	3e-97	194.11	eubacteria	96.7	322	379	365	125	355	282.3	eubacteria	1	1	-1	0.939	0.97	0.999	-1	-1	-1	-1	-1	0.896	5
transcript55156	HE713909	1021	5e-13	1	5e-39	1e-59	0.0002	2e-21	107.528	fungi	75.1	33.1	164	231	44.7	103	155.9	fungi	-1	NA	-1	0.029	NA	-1	-1	NA	-1	0.029	NA	-1	5
transcript55188	HE713926	610	4e-15	6e-11	2e-23	1e-15	1e-17	3e-15	19.1138	eubacteria	80.9	65.9	111	83.6	87.4	81.6	30.1	eubacteria	-1	0.736	0.961	0.713	-1	-1	-1	0.908	-1	-1	-1	-1	5
transcript55287	HE713988	983	2e-65	8e-35	4e-35	2e-61	1e-62	1e-75	23.719	protista	248	146	151	236	238	283	35	protista	-1	-1	-1	-1	-1	-1	-1	-1	-1	-1	-1	-1	4
transcript55306	HE713997	467	1e-05	1e-35	1e-37	2e-21	3.1	6e-25	73.6827	eubacteria	48.1	147	157	102	28.9	112	108.9	eubacteria	0.993	-1	-1	0.807	NA	0	-1	-1	-1	-1	NA	-1	4
transcript55385	HE714038	527	7e-19	8e-11	2e-15	2e-31	2e-16	5e-15	28.8838	fungi	92.8	65.1	84	135	83.2	80.5	42.2	fungi	0.99	-1	-1	0.96	-1	-1	-1	-1	-1	0.963	-1	-1	5
transcript55401	HE714045	471	3e-09	2e-18	7e-18	5e-07	0.64	1e-08	21.1287	archaea	60.5	90.1	92	54.3	31.2	58.5	31.5	eubacteria	-1	-1	-1	-1	NA	-1	-1	-1	-1	-1	NA	-1	4
transcript55447	HE714076	650	2e-10	2e-13	1e-20	0.67	1e-06	0.042	23.719	eubacteria	65.1	74.3	102	35	51.2	38.1	36.9	eubacteria	0	-1	-1	NA	0	NA	-1	-1	-1	NA	-1	NA	4
transcript55481	HE714096	548	2e-38	0.1	4e-58	7e-39	3e-60	8e-53	50.2514	plants	157	35	226	160	228	206	71	plants	-1	NA	0.83	0.996	-1	-1	-1	NA	-1	-1	-1	-1	4
transcript55488	HE714099	721	3e-37	4e-42	2e-48	5e-35	2e-14	3e-38	25.7339	eubacteria	154	169	194	148	77	158	40	eubacteria	0.99	-1	-1	0.999	-1	-1	-1	-1	-1	-1	-1	-1	4
transcript55545	HE714132	716	7e-07	3e-15	3e-24	4	1.1	0.19	39.9912	eubacteria	53.9	80.5	114	32.7	31.6	36.2	60.1	eubacteria	0.286	-1	0	NA	NA	NA	-1	-1	0	NA	NA	NA	5
transcript55619	HE714173	296	8e-07	6e-10	1e-15	7.2	4e-08	1.6	20.5001	eubacteria	51.6	61.2	84.3	30	54.3	31.2	32.7	eubacteria	-1	-1	-1	NA	0	NA	-1	-1	-1	NA	-1	NA	4
transcript55632	HE714181	525	2e-15	2e-07	1e-41	9e-09	7e-10	4e-11	60.5604	eubacteria	81.6	53.9	171	60.5	61.2	67.4	89.4	eubacteria	-1	0.241	-1	-1	-1	-1	-1	-1	-1	-1	-1	-1	4
transcript55650	HE714191	620	2e-11	1e-21	4e-52	9e-56	2e-10	3e-11	102.112	fungi	68.9	101	206	217	63.9	68.6	148.1	fungi	-1	-1	-1	-1	-1	-1	-1	-1	-1	-1	-1	-1	4
transcript55688	HE714214	472	3e-18	5e-22	2e-27	5e-20	8e-20	2e-16	21.1287	eubacteria	90.1	102	124	97.4	94	84.7	33.9	eubacteria	-1	-1	-1	-1	-1	-1	-1	-1	-1	-1	-1	-1	4
transcript55715	HE714226	918	1e-10	1.2	2e-24	1.6	2e-17	2e-15	31.543	eubacteria	67	32.7	115	34.7	87.8	83.6	48	eubacteria	-1	NA	-1	NA	0.932	-1	-1	NA	-1	NA	-1	-1	4
transcript55805	HE714275	487	3e-16	5e-28	9e-35	3e-44	1e-17	4e-21	64.4724	fungi	84	122	142	154	87	100	70	fungi	0.227	0.994	0.982	-1	-1	-1	-1	-1	-1	-1	-1	-1	4
transcript55823	HE714285	607	2e-09	6e-06	7e-08	4e-23	1e-29	4e-32	52.2663	protista	62	49.3	59.7	108	127	137	75	protista	-1	-1	-1	0.999	0.98	-1	-1	-1	-1	-1	-1	-1	4
transcript55965	HE714357	710	6e-08	2e-20	9e-30	5e-26	1e-16	1e-27	50.2514	eubacteria	57.4	97.8	132	118	84.3	123	74.6	eubacteria	0.998	0	-1	0.997	0.999	-1	-1	-1	-1	-1	-1	-1	4
transcript55999	HE714374	278	1e-10	7e-24	1e-23	1e-20	3e-07	7e-17	30.2903	archaea	64.7	107	110	99	51.2	85.5	45.3	eubacteria	-1	-1	0.865	0.918	-1	0.99	-1	-1	-1	-1	-1	-1	4
transcript56006	HE714379	684	3e-25	0.44	0.63	0.33	2.3	1e-35	24.1245	protista	114	33.5	37	36.2	30.4	149	35	protista	0	NA	NA	NA	NA	-1	-1	NA	NA	NA	NA	0.897	5
transcript56008	HE714380	707	4e-09	3e-11	1e-24	1e-21	4e-11	5e-08	35.9251	eubacteria	61.2	67.4	115	104	66.2	58.2	53.8	eubacteria	1	-1	-1	-1	-1	-1	-1	-1	-1	-1	-1	-1	4
transcript56174	HE714470	310	6e-08	2e-12	4e-18	0.51	8e-07	0.065	23.4313	eubacteria	55.5	69.3	92.8	33.9	50.1	35.8	37.3	eubacteria	-1	0.853	-1	NA	0	NA	-1	-1	-1	NA	-1	NA	4
transcript56195	HE714482	477	2e-15	8e-17	2e-36	2e-20	6e-32	2e-37	50.6569	protista	81.3	84.7	153	99	134	154	72.7	protista	0.635	-1	-1	-1	0.973	-1	-1	-1	-1	-1	-1	-1	4
transcript56298	HE714524	563	5e-06	0.52	4.5	3e-15	5e-11	1e-09	21.2341	fungi	50.4	32.7	33.5	82.4	65.5	62.8	32	fungi	0.871	NA	NA	0.813	0.4	0.965	-1	NA	NA	0.813	-1	-1	5
transcript56473	HE714617	357	5e-07	1e-12	2e-17	0.13	0.0008	0.93	23.9421	eubacteria	52.4	70.5	90.5	35.8	40	32	38.1	eubacteria	-1	-1	-1	NA	NA	NA	-1	-1	-1	NA	NA	NA	4
transcript56702	HE714721	442	1e-13	1e-15	1e-27	2e-25	6e-19	2e-28	33.8456	protista	75.1	80.5	124	115	90.9	124	48.9	eubacteria	0.922	0.914	-1	-1	-1	-1	-1	-1	-1	-1	-1	-1	4
transcript56714	HE714724	535	8e-23	0.072	1e-33	2e-22	7e-06	5e-25	25.1053	eubacteria	105	35.4	144	106	48.1	113	39	eubacteria	-1	NA	-1	0.949	0	-1	-1	NA	-1	-1	-1	-1	4
transcript57038	HE714877	561	3e-45	1e-20	5e-15	4e-45	3e-55	1e-54	23.0259	plants	180	98.2	83.2	181	212	212	32	plants	0.971	0.907	-1	0.756	-1	-1	-1	-1	-1	-1	-1	-1	4
transcript57608	HE715091	391	9e-22	1e-28	5e-36	6e-29	7e-27	4e-22	32.824	eubacteria	101	123	152	126	116	102	51	eubacteria	-1	-1	-1	1	-1	-1	-1	-1	-1	-1	-1	-1	4
transcript57618	HE715096	325	8e-08	2e-15	1e-26	6e-13	9e-08	2e-06	43.526	eubacteria	55.1	79.3	121	73.6	53.1	50.8	65.9	eubacteria	-1	0.938	-1	-1	-1	-1	-1	-1	-1	-1	-1	-1	4
transcript57622	HE715100	1495	6e-06	1e-69	1e-109	3e-47	4e-63	3e-55	238.958	eubacteria	52.4	263	399	191	240	216	346.6	eubacteria	0.653	-1	1	0.973	-1	-1	-1	-1	1	-1	-1	-1	5
transcript57661	HE715115	362	4e-06	3e-15	1e-17	8e-36	8e-28	4e-22	68.3844	fungi	49.3	79	90.9	149	119	102	99.7	fungi	0.993	0.335	-1	0.984	0.908	-1	-1	-1	-1	0.93	-1	-1	5
transcript57898	HE715209	288	7e-17	5e-07	1e-07	6e-29	3e-27	7e-23	27.7852	fungi	85.1	51.6	57.8	126	117	105	40.9	fungi	-1	-1	-1	0.972	-1	-1	-1	-1	-1	0.891	-1	-1	5
transcript57916	HE715217	319	6e-06	8e-10	3e-18	2e-05	9e-05	6e-05	28.3242	eubacteria	48.9	60.8	93.2	48.5	43.1	45.8	44.3	eubacteria	0.792	0	-1	NA	NA	NA	-1	-1	-1	NA	NA	NA	4
transcript58036	HE715268	948	2e-41	1e-27	1e-101	3e-113	6e-24	9e-46	165.381	fungi	169	122	372	409	109	184	240	fungi	-1	0.998	-1	1	0.813	-1	-1	-1	-1	0.883	-1	-1	5
transcript58079	HE715286	559	2e-25	4e-29	1e-31	3e-33	2e-36	9e-31	25.3284	plants	114	125	138	142	149	132	35	plants	-1	-1	-1	-1	0.907	-1	-1	-1	-1	-1	-1	-1	4
transcript58146	HE715318	250	1e-05	2	0.0002	4e-18	0.8	0.002	28.5473	fungi	47.8	29.6	47	90.5	30	40.8	42.7	fungi	0.159	NA	NA	0.702	NA	NA	1	NA	NA	1	NA	NA	1
transcript58330	HE715386	457	8e-09	0.2	9e-23	4e-05	0.0003	0.0001	32.1184	eubacteria	58.9	33.5	108	47.8	42.4	45.4	49.1	eubacteria	0.869	NA	1	NA	NA	NA	-1	NA	1	NA	NA	NA	5
transcript58399	HE715415	310	2e-07	3e-08	7e-10	3e-08	6e-18	1e-07	24.2298	plants	53.9	55.8	65.5	57.8	87	54.7	33.1	plants	-1	-1	-1	-1	-1	-1	-1	-1	-1	-1	-1	-1	4
transcript58482	HE715446	327	2e-07	0.14	1e-16	2e-06	0.0008	0.0005	21.4164	eubacteria	53.9	33.5	87.8	52	40	42.7	33.9	eubacteria	0.999	NA	-1		NA	NA	-1	NA	-1	-1	NA	NA	4
transcript58551	HE715464	401	3e-21	3e-12	8e-30	9e-30	0.43	8e-29	19.7424	eubacteria	99.8	68.9	131	129	31.2	125	31.2	eubacteria	-1	0.749	0.798	0.998	NA	0.871	-1	-1	0.798	-1	NA	-1	5
transcript58767	HE715545	421	6e-14	4e-07	1e-31	7e-08	9e-11	2e-11	40.9357	eubacteria	75.5	52	137	56.6	63.5	67.8	61.5	eubacteria	-1	0.989	0	-1	-1	-1	-1	-1	0	-1	-1	-1	5
transcript59072	HE715668	660	1e-11	1e-12	6e-22	1e-14	1e-08	1e-10	23.5367	eubacteria	69.3	71.6	106	80.9	57.8	66.2	36.7	eubacteria	0.621	-1	-1	0.775	-1	0.944	-1	-1	-1	-1	-1	-1	4
transcript59187	HE715708	337	1e-07	2e-12	9e-31	4e-09	9e-05	3e-09	53.0648	eubacteria	54.7	69.7	134	60.8	43.1	60.1	79.3	eubacteria	-1	-1	-1	0.908	NA	-1	-1	-1	-1	-1	NA	-1	4
transcript59318	HE715759	374	4e-07	0.082	0.0006	4e-07	3e-06	6e-42	80.185	protista	52.8	34.3	45.8	54.3	48.1	168	115.2	protista	-1	NA	NA	-1	-1	-1	-1	NA	NA	-1	-1	-1	4
transcript59511	HE715830	358	7e-09	0.18	4e-08	7e-30	6e-09	6e-08	48.3543	fungi	58.5	33.1	59.7	129	57	55.8	70.5	fungi	-1	NA	0.844	0.155	0.935	0.95	-1	NA	-1	0.977	-1	-1	5
transcript59542	HE715843	423	2e-07	1e-07	4e-16	2e-10	4e-05	5e-17	22.1096	protista	54.3	53.5	86.3	65.1	44.7	86.3	32	eubacteria	-1	-1	-1	0.918	NA	-1	-1	-1	-1	-1	NA	-1	4
transcript59735	HE715903	354	6e-06	8e-15	1e-21	2e-15	4e-06	4e-05	36.3305	eubacteria	48.9	77.4	104	81.6	47.8	46.6	55.1	eubacteria	-1	-1	-1	-1	0	NA	-1	-1	-1	-1	-1	NA	4
transcript59756	HE715912	385	1e-07	0.016	1e-23	4e-19	1e-24	4e-23	39.1439	plants	54.7	36.6	110	94	108	106	55.3	eubacteria	-1	NA	-1	1	-1	-1	-1	NA	-1	0.916	-1	-1	5
transcript59921	HE715979	314	9e-20	2.6	4e-30	1e-19	5e-36	5e-32	37.4291	plants	94.7	29.3	132	95.5	147	135	52.3	plants	-1	NA	0.747	-1	-1	-1	-1	NA	-1	-1	-1	-1	4
transcript59961	HE715993	347	7e-12	6e-08	2e-26	2e-10	2e-10	1e-06	33.489	eubacteria	68.6	54.7	120	65.1	62	51.6	51.4	eubacteria	-1	0.992	0.958	-1	-1	-1	-1	-1	0.958	-1	-1	-1	5
transcript60030	HE716023	323	2e-06	1.2	6e-11	7e-22	0.47	0.0007	35.5886	fungi	50.1	30.4	68.9	103	30.8	42.4	52.9	fungi	0	NA	-1	0.835	NA	NA	-1	NA	-1	0.998	NA	NA	5
transcript60095	HE716050	292	5e-13	1e-12	1e-16	2e-34	2e-12	5e-12	49.2706	fungi	72.4	70.1	88.2	145	68.9	69.3	72.6	fungi	0.982	-1	-1	0.72	-1	-1	-1	-1	-1	0.72	-1	-1	5
transcript60530	HE716194	826	6e-11	3e-21	4e-19	0.36	2e-07	0.084	23.719	archaea	67.8	100	97.8	36.6	54.3	37.7	32.2	archaea	0.988	-1	-1	NA	0.456	NA	-1	-1	-1	NA	0.456	NA	5
transcript60537	HE716198	274	9e-06	3e-11	3e-17	1.5	0.024	0.33	26.427	eubacteria	48.1	65.9	89.7	32.3	35	33.5	41.6	eubacteria	-1	0.996	-1	NA	NA	NA	-1	-1	-1	NA	NA	NA	4
transcript60568	HE716211	453	1e-11	1e-06	3e-30	3e-09	1e-08	2e-11	42.6505	eubacteria	68.2	50.8	132	61.6	56.6	67.8	63.8	eubacteria	0.957	0	0	-1		-1	-1	-1	0.986	-1	-1	-1	5
transcript60686	HE716250	250	3e-08	6e-05	1e-17	2e-06	2e-05	3e-06	21.8219	eubacteria	56.6	44.7	90.9	51.6	45.4	50.1	34.3	eubacteria	-1	NA	-1	1	NA	-1	-1	NA	-1	-1	NA	-1	4
transcript60926	HE716325	627	2e-20	1e-25	1e-35	2e-18	3e-13	4e-25	35.2319	eubacteria	98.6	115	152	93.2	72.8	114	53.4	eubacteria	-1	-1	-1	-1	-1	-1	-1	-1	-1	-1	-1	-1	4
transcript61217	HE716430	202	2e-07	0.008	1.6	2.5	2.4	3e-20	29.5281	protista	53.9	37.7	34.3	31.6	28.5	96.7	42.8	protista	NA	NA	NA	NA	NA	NA	NA	NA	NA	NA	NA	NA	3
transcript12	HE687511	1584	0.053	0.0008	3e-32	0.0002	0.3	0.094	69.6466	eubacteria	39.3	44.3	142	48.5	35	38.9	102.7	eubacteria
transcript15	HE687512	1885	8e-119	2e-10	2e-44	0.5	1.1	8e-67	-119.734	metazoa	427	66.6	183	37.7	33.5	255	-172	metazoa
transcript20	HE687513	562	5e-26	1.2	9e-09	3.2	0.003	8e-09	-39.614	metazoa	116	31.6	62.4	32.3	39.7	60.1	-53.6	metazoa
transcript21	HE687514	1177	5e-28	0.067	2e-08	0.79	2.3	1e-11	-37.5345	metazoa	125	37.4	63.2	36.2	31.6	71.2	-53.8	metazoa
transcript22	HE687515	240	4e-10	1.5	1	3e-08	2e-07	7e-09	-2.8622	metazoa	62.8	30	1	57.8	52.4	58.9	-3.9	metazoa
transcript26	HE687516	1323	1e-15	2e-13	2e-17	2e-13	2e-12	1e-11	3.91202	eubacteria	84	76.3	93.2	78.2	72	71.2	9.2	eubacteria
transcript27	HE687517	663	0.47	7e-06	2e-12	4e-06	2e-07	5e-06	26.1829	eubacteria	34.3	43.5	57.8	52.4	53.5	47.4	23.5	eubacteria
transcript34	HE687518	444	3e-10	7e-09	3e-06	4e-15	4e-12	4e-13	11.2252	fungi	63.5	58.2	53.5	80.9	68.2	73.6	17.4	fungi
transcript44	HE687519	229	4e-06	2	1	1	2.3	0.73	-12.1145	metazoa	49.3	29.6	1	1	28.5	32.3	-17	metazoa
transcript45	HE687520	303	7e-12	0.89	1	4e-10	2e-11	7e-12	0	metazoa	68.6	30.8	1	64.3	65.5	68.9	0.3	protista
transcript47	HE687521	407	4e-32	1.6	8e-21	2e-06	4e-20	5e-24	-18.6438	metazoa	135	30	101	51.6	94.4	109	-26	metazoa
transcript48	HE687522	232	5e-07	2.7	8.1	0.23	1	0.086	-12.0552	metazoa	52.4	29.3	32	35	29.6	35.4	-17	metazoa
transcript51	HE687523	284	2e-09	0.41	0.002	9.5	0.095	1.2	-13.8155	metazoa	60.5	32	43.9	29.6	33.1	31.6	-16.6	metazoa
transcript53	HE687524	214	5e-23	0.53	6.3	1.9	8.8	5e-09	-32.2362	metazoa	105	31.6	32.3	32	26.6	59.3	-45.7	metazoa
transcript56	HE687525	206	4e-08	4.5	4e-05	0.045	0.043	0.001	-6.90776	metazoa	55.8	28.5	49.7	37.4	34.3	42	-6.1	metazoa
transcript57	HE687526	526	3e-23	4e-20	3e-20	8e-18	0.22	6e-24	1.60944	protista	107	95.9	100	90.5	33.1	110	3	protista
transcript58	HE687527	277	5e-15	3e-05	1.3	6e-12	2e-08	1e-11	-7.09008	metazoa	79	45.8	34.7	70.1	55.1	68.2	-8.9	metazoa
transcript60	HE687528	281	9e-14	0.41	1	4e-05	2e-09	9e-10	-9.21034	metazoa	74.7	32	1	47.4	58.5	62	-12.7	metazoa
transcript62	HE687529	248	6e-18	1.2	0.98	0.0008	4	0.05	-32.5239	metazoa	88.6	30.4	35	43.1	27.7	36.2	-45.5	metazoa
transcript63	HE687530	262	0.006	8e-08	4e-08	7e-06	1	3e-09	14.5087	protista	38.9	54.3	59.7	50.1	29.6	60.1	21.2	protista
transcript64	HE687531	335	4e-15	7.7	0.003	4.2	4e-06	1e-10	-10.1266	metazoa	79.3	27.7	43.5	30.8	47.8	65.1	-14.2	metazoa
transcript67	HE687532	290	6e-29	2e-15	5e-24	6e-25	0.8	9e-26	-7.31322	metazoa	125	79.7	112	113	30	115	-10	metazoa
transcript71	HE687533	215	2e-25	5e-06	1e-05	6e-13	3e-16	2e-18	-16.1181	metazoa	113	48.1	51.6	73.6	81.3	90.5	-22.5	metazoa
transcript75	HE687534	243	3e-06	2.6	1	1.9	2.4	0.73	-12.4022	metazoa	49.7	29.3	1	32	28.5	32.3	-17.4	metazoa
transcript76	HE687535	338	8e-07	7.7	0.0007	9.4	1	0.19	-6.77422	metazoa	51.6	27.7	45.4	29.6	1	34.3	-6.2	metazoa
transcript78	HE687536	285	8e-15	4.5	4.8	0.0003	5e-06	8e-06	-20.2533	metazoa	67.8	28.5	32.7	44.7	47.4	48.9	-18.9	metazoa
transcript81	HE687537	205	6e-10	2.7	2e-08	7e-06	0.056	0.0004	-3.50656	metazoa	62	29.3	60.8	50.1	33.9	43.1	-1.2	metazoa
transcript82	HE687538	232	3e-06	4.5	1	0.02	6.7	0.0003	-4.60517	metazoa	49.7	28.5	1	38.5	26.9	43.5	-6.2	metazoa
transcript85	HE687539	1400	0.5	2.1	6e-05	8e-17	2e-10	4e-07	36.3714	fungi	35.8	32.7	52	89.7	65.5	56.6	53.9	fungi
transcript88	HE687540	201	3e-20	1.2	8.1	9.4	0.36	0.0001	-35.7427	metazoa	96.3	30.4	32	29.6	31.2	44.7	-51.6	metazoa
transcript95	HE687541	240	6e-29	0.69	0.34	0.1	0.025	1e-24	-9.72117	metazoa	125	31.2	36.6	36.2	35	111	-14	metazoa
transcript96	HE687542	214	1e-11	1.5	1	1.9	0.095	0.013	-20.9856	metazoa	67.8	30	1	32	33.1	38.1	-29.7	metazoa
transcript97	HE687543	242	7e-09	2	0.58	7e-06	0.056	0.002	-6.90776	metazoa	58.5	29.6	35.8	50.1	33.9	40.8	-8.4	metazoa
transcript98	HE687544	330	9e-41	0.92	1e-35	2e-35	2e-27	2e-36	-10.0088	metazoa	164	30.8	150	147	118	150	-14	metazoa
transcript102	HE687545	495	2e-29	0.13	2e-24	2e-25	4e-28	6e-27	-2.99573	metazoa	127	34.3	114	115	121	119	-6	metazoa
transcript103	HE687546	200	0.0003	2e-10	7e-09	9e-06	8e-06	0.003	14.221	archaea	43.1	63.2	62	49.7	46.6	40	20.1	archaea
transcript106	HE687547	230	4e-11	1.2	4.8	0.007	0.032	0.002	-17.7275	metazoa	65.9	30.4	32.7	40	34.7	41.2	-24.7	metazoa
transcript110	HE687548	233	4e-23	2	4.8	0.009	0.16	4e-07	-36.8414	metazoa	105	29.6	32.7	39.7	32.3	53.1	-51.9	metazoa
transcript112	HE687549	1615	0.005	7e-19	6e-54	0.01	0.003	2e-24	117.25	eubacteria	42.7	94.4	214	43.1	42	114	171.3	eubacteria
transcript114	HE687550	1206	0.017	0.008	1e-11	4e-24	1.8	0.005	49.8012	fungi	40.4	40.4	73.9	113	32	42.7	72.6	fungi
transcript116	HE687551	204	2e-14	5.9	4.7	7.2	3.1	0.32	-30.4036	metazoa	77	28.1	32.7	30	28.1	33.5	-43.5	metazoa
transcript117	HE687552	264	4e-08	5.9	0.73	7.4	3	0.42	-16.1669	metazoa	56.2	28.1	35.4	30	28.1	33.1	-20.8	metazoa
transcript118	HE687553	394	8e-08	1.6	0.73	2.5	0.71	0.084	-13.8643	metazoa	55.1	30	35.4	31.6	30.4	35.4	-19.7	metazoa
transcript124	HE687554	273	8e-18	0.028	0.008	0.0006	0.0008	0.001	-31.9485	metazoa	88.2	35.8	42	43.5	40	42	-44.7	metazoa
transcript125	HE687555	229	7.8	7.8	1	5e-09	2e-08	0.96	21.168	fungi	28.5	27.7	1	60.5	55.1	32	32	fungi
transcript136	HE687556	310	2e-29	0.7	0.006	1e-08	8e-06	5e-12	-40.0602	metazoa	127	31.2	42.4	58.9	46.6	69.3	-57.7	metazoa
transcript139	HE687557	445	1e-07	3.4	4.8	2.2	1.6	1.6	-16.5881	metazoa	54.7	29.3	32.7	32	29.6	31.6	-22	metazoa
transcript140	HE687558	256	0.4	4.6	8.2	3.2	2.3	4e-12	25.3284	protista	32.7	28.5	32	31.2	28.5	69.7	37	protista
transcript155	HE687559	405	0.94	0.047	6e-09	4.2	1.3	0.73	18.8696	eubacteria	31.6	35	62.4	30.8	29.6	32.3	30.8	eubacteria
transcript161	HE687561	292	1e-10	2.6	0.33	0.38	0.21	0.25	-21.4652	metazoa	64.3	29.3	36.6	34.3	32	33.9	-27.7	metazoa
transcript163	HE687562	264	4e-23	1.6	1.3	5e-06	0.019	4e-09	-32.2362	metazoa	105	30	34.7	50.4	35.4	59.7	-45.3	metazoa
transcript168	HE687563	1093	1e-24	0.004	0.0003	4e-10	1e-14	3e-31	15.0195	protista	113	41.2	49.3	67	79	136	23	protista
transcript173	HE687564	244	3e-08	1.2	2.8	0.5	0.21	0.25	-15.7614	metazoa	56.6	30.4	33.5	33.9	32	33.9	-22.7	metazoa
transcript177	HE687565	201	2e-10	2.7	8.1	1	1	3.6	-22.3327	metazoa	63.9	29.3	32	1	1	30	-31.9	metazoa
transcript184	HE687566	215	6	7e-06	0.0001	8e-07	1.8	0.029	15.8304	fungi	28.9	47.8	47.8	53.1	28.9	37	24.2	fungi
transcript186	HE687567	1466	3e-27	9e-10	1e-12	5e-14	1	4e-22	-11.8006	metazoa	122	63.9	77.4	80.5	33.1	106	-16	metazoa
transcript188	HE687568	239	1	1e-20	6e-33	7.2	5.3	2.8	74.1935	eubacteria	1	96.7	142	30	27.3	30.4	141	eubacteria
transcript189	HE687569	275	1e-09	0.24	0.2	0.23	0.48	0.008	-15.895	metazoa	61.2	32.7	37.4	35	30.8	38.9	-22.3	metazoa
transcript192	HE687570	203	2e-11	0.54	3.6	0.38	0.005	9e-07	-10.7144	metazoa	67	31.6	33.1	34.3	37.4	52	-15	metazoa
transcript194	HE687571	224	1e-05	0.68	1.3	0.003	5.1	0.018	-5.70378	metazoa	47.8	31.2	34.7	41.2	27.3	37.7	-6.6	metazoa
transcript201	HE687572	235	3e-23	2.7	1	7e-16	4e-06	4e-18	-11.8006	metazoa	106	29.3	1	83.2	47.8	89.7	-16.3	metazoa
transcript203	HE687573	385	2.1	0.31	6e-17	3.3	1.1	1.2	38.0941	eubacteria	30.4	32.3	89	31.2	29.6	31.6	58.6	eubacteria
transcript207	HE687574	233	4e-14	7e-14	4e-12	2e-11	9e-10	3e-14	0.287682	protista	75.9	74.3	72.8	68.2	59.7	77	1.1	protista
transcript210	HE687575	346	5e-20	3.4	4.7	1.1	0.62	0.14	-42.4762	metazoa	95.5	28.9	32.7	32.7	30.4	34.7	-60.8	metazoa
transcript213	HE687576	294	2e-09	3.4	8.1	5.5	1	0.003	-14.221	metazoa	60.5	28.9	32	30.4	29.6	40.4	-20.1	metazoa
transcript218	HE687577	483	3e-08	0.5	0.78	2e-11	3e-07	1e-06	7.31322	fungi	57.4	32.3	35.4	69.3	52.4	52.4	11.9	fungi
transcript221	HE687578	269	5e-12	1.2	2.1	0.009	0.032	3e-06	-13.3047	metazoa	68.9	30.4	33.9	39.7	34.7	50.4	-18.5	metazoa
transcript231	HE687579	216	2.7	4.5	6e-06	5.6	6.8	4.6	13.017	eubacteria	30	28.5	52.4	30.4	26.9	29.6	22.4	eubacteria
transcript238	HE687580	1085	0.008	0.004	5e-06	5e-89	6e-06	9e-05	198.492	fungi	41.2	41.2	55.1	328	50.1	48.1	286.8	fungi
transcript243	HE687581	382	7e-12	1.2	3.7	0.84	0.21	2.1	-24.1245	metazoa	68.6	30.4	33.1	33.1	32	30.8	-35.5	metazoa
transcript247	HE687582	337	4e-28	0.53	0.067	0.007	0.005	2e-06	-49.9637	metazoa	122	31.6	38.9	40	37.4	51.2	-70.8	metazoa
transcript250	HE687583	251	1e-17	0.52	0.0003	2e-13	4e-14	7e-15	-6.55108	metazoa	87.8	31.6	46.6	75.1	74.3	79	-8.8	metazoa
transcript255	HE687584	241	3e-06	1	1	1	6.8	3.6	-12.7169	metazoa	49.7	1	1	1	26.9	30	-19.7	metazoa
transcript267	HE687585	1272	3e-73	1.8	1e-06	2e-57	4e-48	9e-66	-17.2167	metazoa	275	32.7	57.8	224	190	251	-24	metazoa
transcript270	HE687586	278	5e-23	2	6e-11	1e-14	2e-13	3e-08	-19.1138	metazoa	105	29.6	68.9	79.3	72	57	-25.7	metazoa
transcript272	HE687587	245	6e-08	5.8	3.7	0.85	0.28	1	-15.356	metazoa	55.5	28.1	33.1	33.1	31.6	1	-22.4	metazoa
transcript274	HE687588	280	3e-08	0.0005	3e-06	2e-05	1e-05	1e-06	-3.50656	metazoa	56.6	41.6	53.5	48.9	45.8	51.6	-3.1	metazoa
transcript279	HE687589	242	2	2.6	0.011	2e-08	0.0001	7e-28	63.2196	protista	30.4	29.3	41.6	58.2	42.7	122	91.6	protista
transcript282	HE687590	414	8e-19	2.2	0.95	5e-06	0.011	0.0007	-29.4636	metazoa	91.7	29.6	35	50.4	36.6	42.4	-41.3	metazoa
transcript285	HE687591	341	1e-08	0.9	2.8	1.1	3.9	2.1	-18.3153	metazoa	57.8	30.8	33.5	32.7	27.7	30.8	-24.3	metazoa
transcript289	HE687592	451	4e-66	9e-09	3e-13	2e-11	6e-44	1e-45	-46.968	metazoa	249	57.8	76.6	68.6	174	181	-68	metazoa
transcript290	HE687593	202	2e-13	2.7	0.25	4e-09	4e-05	2e-06	-9.90349	metazoa	73.9	29.3	37	60.8	44.3	50.8	-13.1	metazoa
transcript292	HE687594	241	3e-12	2	1	0.5	3.1	3.6	-25.8393	metazoa	69.7	29.6	1	33.9	28.1	30	-35.8	metazoa
transcript294	HE687595	614	1e-06	1	0.027	0.042	2.4	0.065	-10.2036	metazoa	52.4	32	41.2	38.9	30	37.4	-11.2	metazoa
transcript301	HE687596	234	9e-06	5.9	1.3	0.86	7e-05	4.7	-2.05127	metazoa	48.1	28.1	34.7	33.1	43.5	29.6	-4.6	metazoa
transcript302	HE687597	354	1e-16	0.41	0.068	0.021	1.4	0.42	-32.9781	metazoa	84.3	32	38.9	38.5	29.3	33.1	-45.4	metazoa
transcript305	HE687598	394	7e-07	3.5	0.0007	3e-08	0.0007	0.0001	3.14988	fungi	52	28.9	45.4	58.2	40.4	45.1	6.2	fungi
transcript306	HE687599	224	1e-10	4.4	8.2	1e-05	8.8	4e-06	-10.5966	metazoa	64.7	28.5	32	49.3	26.6	49.7	-15	metazoa
transcript307	HE687600	1117	8e-30	4.5	4.2	1	3.6	1.1	-66.9981	metazoa	130	31.2	35.4	1	30.8	34.7	-94.6	metazoa
transcript309	HE687601	221	3e-16	2	1	3e-09	1e-08	3e-12	-9.21034	metazoa	82.8	29.6	1	61.2	56.2	70.1	-12.7	metazoa
transcript310	HE687602	361	4e-06	5e-06	6e-06	2e-06	3e-05	4e-06	0.693147	fungi	49.3	48.1	52.4	52	44.7	49.7	3.1	eubacteria
transcript313	HE687603	214	2.7	5.9	1	6e-08	3	0.022	17.6222	fungi	30	28.1	1	57	28.1	37.4	27	fungi
transcript315	HE687604	234	1e-08	2e-08	6e-08	1e-06	2e-08	5e-08	-0.693147	metazoa	57.8	56.2	58.9	52.4	55.5	56.2	1.1	eubacteria
transcript316	HE687605	291	2e-27	5.9	0.96	1.1	8e-09	8e-05	-42.8328	metazoa	120	28.1	35	32.7	56.6	45.4	-63.4	metazoa
transcript320	HE687606	430	4e-37	0.36	3.7	1e-07	0.009	5e-12	-57.7878	metazoa	152	32.3	33.1	56.2	37	69.7	-82.3	metazoa
transcript321	HE687607	281	5e-08	4.6	1.7	0.23	0.003	0.0002	-8.29405	metazoa	55.8	28.5	34.3	35	38.1	44.3	-11.5	metazoa
transcript323	HE687608	221	4e-07	3.4	2.2	2.5	3	2.1	-15.4737	metazoa	52.8	28.9	33.9	31.6	28.1	30.8	-18.9	metazoa
transcript326	HE687609	222	9e-09	1.5	2.2	1	0.12	5e-05	-8.62255	metazoa	58.2	30	33.9	1	32.7	46.2	-12	metazoa
transcript327	HE687610	202	0.001	0.003	2e-05	9e-16	7e-05	0.01	27.7364	fungi	41.2	39.3	50.4	82.8	43.5	38.5	41.6	fungi
transcript332	HE687612	279	3e-19	0.31	0.57	1.9	1.8	0.73	-41.4793	metazoa	92.8	32.3	35.8	32	28.9	32.3	-57	metazoa
transcript335	HE687613	200	4e-20	1e-10	0.56	6e-15	3e-17	2e-18	-3.91202	metazoa	95.9	63.9	35.8	80.1	84.7	90.9	-5	metazoa
transcript337	HE687615	234	2e-05	0.004	0.56	3e-05	1e-05	1e-07	5.29832	protista	47.4	38.5	35.8	47.8	46.2	54.7	7.3	protista
transcript345	HE687616	339	7e-25	1.5	0.43	2.5	4e-13	1e-12	-27.0714	metazoa	111	30	36.2	31.6	70.9	71.6	-39.4	metazoa
transcript347	HE687617	202	1e-16	2e-13	1e-15	2e-12	3e-09	1e-14	-2.30259	metazoa	84.3	73.2	84.3	72	58.2	77.8	0	metazoa
transcript353	HE687618	220	4e-17	0.11	1.3	0.67	3e-08	2e-05	-20.4356	metazoa	85.9	33.9	34.7	33.5	54.7	47.8	-31.2	metazoa
transcript355	HE687619	523	1e-30	0.57	0.44	3e-17	0.0002	1e-11	-31.0322	metazoa	132	32.3	36.6	88.6	43.5	68.9	-43.4	metazoa
transcript356	HE687620	342	7e-07	0.036	3e-10	0.001	9e-08	2e-08	7.75505	eubacteria	52	35.4	66.6	42.7	53.1	57.4	14.6	eubacteria
transcript358	HE687621	366	2e-16	0.14	2.1	1e-16	4e-10	5e-13	0.693147	fungi	83.6	33.5	33.9	85.5	60.8	72.8	1.9	fungi
transcript359	HE687622	201	4e-07	0.54	1	7.2	5.2	1	-14.1156	metazoa	52.8	31.6	1	30	27.3	1	-21.2	metazoa
transcript366	HE687623	400	0.063	0.14	1e-16	6e-23	6e-11	1e-15	48.4031	fungi	35.4	33.5	87.8	106	63.9	81.3	70.6	fungi
transcript367	HE687624	262	2e-16	7.7	1.3	0.002	3e-10	3e-06	-14.221	metazoa	83.6	27.7	34.7	41.6	61.2	50.4	-22.4	metazoa
transcript369	HE687625	495	3e-33	0.012	2.4	5e-20	2e-23	4e-23	-22.6204	metazoa	140	37.7	33.9	97.8	106	107	-33	metazoa
transcript370	HE687626	257	6e-21	0.0001	1e-10	5e-08	1e-08	1e-12	-18.9315	metazoa	98.6	43.5	67.8	57	56.2	71.2	-27.4	metazoa
transcript373	HE687627	248	6e-05	3e-05	1e-05	5e-06	3e-06	0.008	2.99573	plants	45.4	45.8	51.6	50.4	48.1	38.9	6.2	eubacteria
transcript374	HE687628	339	5e-15	2e-10	6e-13	8e-15	3e-13	2e-17	5.52146	protista	79	63.2	75.5	79.7	71.2	87	8	protista
transcript375	HE687629	363	0.028	4e-05	3e-09	0.035	0.12	0.25	16.0491	eubacteria	36.6	45.4	63.2	37.7	32.7	33.9	26.6	eubacteria
transcript376	HE687630	214	4e-23	4e-06	5e-10	4e-07	3	3e-12	-25.0408	metazoa	105	48.5	65.9	54.3	28.1	70.1	-34.9	metazoa
transcript378	HE687631	369	0.001	1.2	8e-06	0.001	9e-05	0.05	4.82831	eubacteria	41.2	30.4	52	42.4	43.1	36.2	10.8	eubacteria
transcript379	HE687632	397	2e-06	5.9	6.3	1.5	0.084	0.24	-10.6454	metazoa	50.4	28.1	32.3	32.3	33.5	33.9	-16.5	metazoa
transcript382	HE687633	505	1.7	0.083	6e-21	1e-38	8e-16	2e-16	88.0289	fungi	31.6	35	102	159	80.9	84.7	127.4	fungi
transcript385	HE687634	315	3e-38	1.5	0.11	2e-07	2e-14	5e-20	-41.9574	metazoa	155	30	38.1	55.5	75.5	95.9	-59.1	metazoa
transcript387	HE687635	316	1e-46	0.31	2.8	0.016	0.62	0.56	-101.784	metazoa	183	32.3	33.5	38.9	30.4	32.7	-144.1	metazoa
transcript390	HE687636	355	2e-22	1.6	1.7	2.5	2e-13	2e-16	-13.8155	metazoa	103	30	34.3	31.6	71.6	84	-19	metazoa
transcript391	HE687637	278	7e-36	0.89	3.7	8e-10	4e-15	2e-30	-12.5627	metazoa	148	30.8	33.1	63.2	77.4	130	-18	metazoa
transcript394	HE687638	286	2e-16	0.082	5e-12	1e-12	1e-07	3e-09	-8.51719	metazoa	84	34.3	72.4	72.8	52.8	60.1	-11.2	metazoa
transcript398	HE687639	302	6e-11	0.89	3.7	7e-08	0.014	0.0001	-7.06191	metazoa	65.5	30.8	33.1	56.6	35.8	44.7	-8.9	metazoa
transcript399	HE687640	209	4e-21	1e-08	0.011	2e-19	5e-20	3e-19	-2.52573	metazoa	99.4	57	41.6	95.1	94	93.6	-4.3	metazoa
transcript401	HE687641	890	1e-18	0.86	3e-07	6e-15	4e-17	8e-15	-3.68888	metazoa	93.2	33.1	58.5	82.4	86.7	81.3	-6.5	metazoa
transcript402	HE687642	206	3e-16	1	0.43	2e-06	1e-07	9e-09	-17.2167	metazoa	83.2	1	36.2	52	52.8	58.5	-24.7	metazoa
transcript404	HE687643	314	4.6	3e-06	4e-05	2.5	2.4	0.32	14.243	archaea	29.3	48.9	49.7	31.6	28.5	33.5	20.4	eubacteria
transcript405	HE687644	940	0.001	4e-14	5e-22	2e-13	2.9	0.079	42.1397	eubacteria	43.5	77.4	107	77.8	30.8	38.1	63.5	eubacteria
transcript409	HE687645	300	2e-17	2	1	1	2.3	1.6	-38.4508	metazoa	86.7	29.6	1	1	28.5	31.2	-55.5	metazoa
transcript414	HE687646	245	1e-12	0.001	1	6e-07	5e-08	4e-06	-10.8198	metazoa	70.9	40.4	1	53.5	53.9	49.7	-17	metazoa
transcript415	HE687647	329	1e-18	0.7	0.26	0.0002	0.014	0.023	-32.9293	metazoa	90.9	31.2	37	45.4	35.8	37.4	-45.5	metazoa
transcript418	HE687648	227	3e-14	0.92	1	3.3	3.9	4e-06	-18.7084	metazoa	76.3	30.8	1	31.2	27.7	49.7	-26.6	metazoa
transcript419	HE687649	282	4e-29	1.2	6.3	6e-13	5.2	7e-09	-37.2468	metazoa	125	30.4	32.3	73.6	27.3	58.9	-51.4	metazoa
transcript421	HE687650	258	2e-05	9e-07	2e-08	0.058	0.032	4e-06	6.90776	eubacteria	47	50.8	60.8	37	34.7	49.7	13.8	eubacteria
transcript424	HE687651	233	9e-07	1e-06	1e-07	4.3	1	0.73	2.19722	eubacteria	51.6	50.4	57.8	30.8	1	32.3	6.2	eubacteria
transcript426	HE687652	232	5e-16	0.7	0.96	2e-09	8e-11	3e-09	-11.9829	metazoa	82.4	31.2	35	62	63.2	60.5	-19.2	metazoa
transcript429	HE687653	732	2e-58	2.4	0.95	2e-35	6e-10	2e-38	-46.0517	metazoa	225	31.2	36.6	150	62.4	159	-66	metazoa
transcript430	HE687654	528	3e-17	2e-06	0.004	0.56	0.034	0.4	-24.923	metazoa	87.4	50.8	43.5	34.7	35.8	34.3	-36.6	metazoa
transcript432	HE687655	406	7e-07	6e-05	7e-07	4e-06	0.002	5e-05	0	metazoa	52	44.7	55.5	50.8	39.3	46.2	3.5	eubacteria
transcript436	HE687656	652	8e-22	3.4	3e-17	7e-24	2e-23	3e-22	4.7387	fungi	103	30.4	91.3	111	107	105	8	fungi
transcript437	HE687657	308	1.6	0.91	2e-28	3.3	1.7	7e-23	64.2492	eubacteria	30.8	30.8	126	31.2	28.9	105	95.2	eubacteria
transcript439	HE687658	214	1e-08	0.9	1	1e-05	6.8	0.001	-6.90776	metazoa	57.8	30.8	1	49.3	26.9	41.6	-8.5	metazoa
transcript443	HE687659	324	4e-32	0.24	2.1	0.1	1e-05	1e-15	-37.7577	metazoa	135	32.7	33.9	36.2	45.8	81.6	-53.4	metazoa
transcript447	HE687660	276	7e-20	1.2	1	2e-06	8e-07	2e-12	-17.1679	metazoa	95.1	30.4	1	52	50.1	70.5	-24.6	metazoa
transcript451	HE687661	239	1e-05	1e-05	2e-06	0.0001	0.0003	9e-07	2.40795	protista	47.8	47	54.3	45.8	41.6	52	6.5	eubacteria
transcript454	HE687662	237	1e-08	5.9	5e-08	0.0008	2.4	0.0002	-1.60944	metazoa	57.8	28.1	59.3	43.1	28.5	43.9	1.5	eubacteria
transcript456	HE687663	353	5e-08	0.41	0.2	0.13	0.025	0.25	-13.1224	metazoa	55.8	32	37.4	35.8	35	33.9	-18.4	metazoa
transcript459	HE687665	223	4e-13	5.8	3.7	9e-09	4e-05	1e-07	-10.0213	metazoa	72.8	28.1	33.1	59.7	44.3	55.1	-13.1	metazoa
transcript460	HE687666	206	5e-07	1.6	8.1	4.2	6.8	2.7	-14.9787	metazoa	52.4	30	32	30.8	26.9	30.4	-20.4	metazoa
transcript463	HE687667	346	1e-24	0.0001	8e-08	0.002	2e-13	8e-16	-20.5001	metazoa	110	43.5	58.5	42	71.6	82	-28	metazoa
transcript466	HE687668	283	3e-19	4e-05	4e-14	5e-15	8e-09	9e-15	-9.72117	metazoa	92.8	45.4	79.3	80.5	56.6	78.6	-12.3	metazoa
transcript471	HE687670	212	1.2	2.6	0.58	5e-12	0.8	3.6	26.2039	fungi	31.2	29.3	35.8	70.5	30	30	39.3	fungi
transcript472	HE687671	280	7e-09	1.2	0.97	0.0008	0.004	0.0003	-10.6656	metazoa	58.5	30.4	35	43.1	37.7	43.5	-15	metazoa
transcript478	HE687672	208	7e-19	2	2.1	2.5	3.1	9e-09	-23.2772	metazoa	91.7	29.6	33.9	31.6	28.1	58.5	-33.2	metazoa
transcript491	HE687674	249	1e-08	4.4	2.8	1	1.4	8	-18.4207	metazoa	57.8	28.5	33.5	1	29.3	28.9	-24.3	metazoa
transcript494	HE687675	586	7e-24	2e-14	1e-14	4e-06	9e-05	3e-09	-21.0799	metazoa	109	77.4	82	52	44.7	61.6	-27	metazoa
transcript496	HE687676	265	9e-22	2.6	8.1	8e-13	0.0003	2e-15	-14.614	metazoa	101	29.3	32	73.2	41.6	80.9	-20.1	metazoa
transcript498	HE687677	233	5e-08	3.5	4.8	1	1.3	0.56	-16.2314	metazoa	55.8	28.9	32.7	1	29.3	32.7	-23.1	metazoa
transcript501	HE687678	344	2e-07	0.028	0.006	3.2	0.47	0.01	-10.309	metazoa	53.5	35.8	42.4	31.2	30.8	38.5	-11.1	metazoa
transcript505	HE687679	254	2e-27	6e-06	8e-14	8e-25	1e-18	2e-24	-5.99146	metazoa	120	48.1	78.6	112	89	110	-8	metazoa
transcript506	HE687680	308	3e-06	4.5	0.067	8e-05	3.9	2e-05	-1.89712	metazoa	50.1	28.5	38.9	46.6	27.7	47.8	-2.3	metazoa
transcript517	HE687681	254	2	0.54	1e-15	3.2	1.8	1.6	35.2319	eubacteria	30.4	31.6	84.7	31.2	28.9	31.2	54.3	eubacteria
transcript524	HE687682	204	4e-07	0.41	0.017	1e-06	3e-07	5e-07	0.287682	plants	52.8	32	40.8	52.8	51.6	52.8	0	metazoa
transcript526	HE687683	202	6e-08	2e-05	8e-05	4e-05	2e-06	4e-08	0.405465	protista	55.5	46.2	48.5	47.4	48.9	56.6	1.1	protista
transcript534	HE687685	324	2e-07	0.14	1.2	1e-06	1e-05	1e-05	-1.60944	metazoa	53.5	33.5	34.7	52.4	45.8	48.1	-1.1	metazoa
transcript536	HE687686	252	2e-14	0.31	2.8	0.38	2e-08	2e-08	-13.8155	metazoa	77	32.3	33.5	34.3	55.5	57.8	-19.2	metazoa
transcript546	HE687687	461	7e-26	1e-28	1e-33	2e-14	1e-27	2e-28	18.064	eubacteria	115	123	144	78.6	120	124	29	eubacteria
transcript547	HE687688	456	2e-11	9e-07	1e-07	2e-12	4e-10	2e-08	2.30259	fungi	67.8	51.2	57.8	72.4	61.6	58.2	4.6	fungi
transcript549	HE687689	200	4e-17	0.0002	4e-05	0.1	6e-06	0.0005	-25.7339	metazoa	85.9	43.1	49.7	36.2	47	42.7	-36.2	metazoa
transcript550	HE687690	313	1e-38	0.91	2.8	9e-11	2e-14	6e-11	-55.9552	metazoa	157	30.8	33.5	66.2	75.5	65.9	-81.5	metazoa
transcript554	HE687691	215	6e-14	4.5	1.3	1	9e-13	2e-06	-2.70805	metazoa	75.5	28.5	34.7	1	69.7	50.8	-5.8	metazoa
transcript557	HE687692	207	4e-07	5.9	1	0.012	2e-05	0.0005	-3.91202	metazoa	52.8	28.1	1	39.3	45.1	42.7	-7.7	metazoa
transcript559	HE687693	747	0.77	2e-12	2e-23	5e-23	1.2	0.006	52.0049	eubacteria	33.9	71.6	111	108	31.6	41.2	77.1	eubacteria
transcript561	HE687694	513	0.61	0.43	0.54	4e-21	1	0.82	46.4737	fungi	33.1	32.7	36.2	101	30.8	33.1	67.9	fungi
transcript567	HE687695	277	5e-18	2	2.8	1.1	1e-06	5e-12	-13.8155	metazoa	89	29.6	33.5	32.7	49.7	69.3	-19.7	metazoa
transcript568	HE687696	211	2e-26	0.028	6.4	1.9	0.28	7.9	-55.5985	metazoa	116	35.8	32.3	32	31.6	28.9	-80.2	metazoa
transcript569	HE687697	367	9e-17	1.2	8e-06	0.045	7e-08	6e-09	-18.0152	metazoa	84.7	30.4	52	37.4	53.5	59.3	-25.4	metazoa
transcript571	HE687698	274	0.18	0.004	4e-12	0.078	6.9	0.013	24.5299	eubacteria	33.9	38.5	72.8	36.6	26.9	38.1	38.9	eubacteria
transcript573	HE687699	204	3e-19	5.9	0.066	1.9	0.47	1	-39.9324	metazoa	93.2	28.1	38.9	32	30.8	1	-54.3	metazoa
transcript575	HE687700	205	4e-21	1.6	8.1	1e-08	5e-09	6e-14	-16.5236	metazoa	99.4	30	32	58.9	57.4	75.9	-23.5	metazoa
transcript577	HE687701	337	1e-09	2	2.8	2.5	1.3	0.002	-14.5087	metazoa	61.2	29.6	33.5	31.6	29.3	41.2	-20	metazoa
transcript585	HE687702	373	2e-47	0.7	0.002	2.5	0.6	0.43	-101.314	metazoa	186	31.2	43.9	31.6	30.4	33.1	-142.1	metazoa
transcript586	HE687703	241	3e-07	0.14	0.25	1e-06	3e-05	7e-07	-0.847298	metazoa	53.1	33.5	37	52.4	44.7	52.4	-0.7	metazoa
transcript587	HE687704	223	0.029	7e-09	1e-20	3e-09	3.9	6e-14	42.5112	eubacteria	36.6	57.8	101	61.2	27.7	75.9	64.4	eubacteria
transcript593	HE687705	495	2e-24	7.4	0.64	1.8	2.1	4.9	-54.1226	metazoa	110	28.5	35.8	32.7	29.6	30.4	-74.2	metazoa
transcript597	HE687706	349	1e-10	1e-05	9e-07	4e-09	3e-06	2e-07	-3.68888	metazoa	64.3	47	55.1	60.8	48.1	53.9	-3.5	metazoa
transcript602	HE687707	1156	2.5	2.1	1e-41	2.9	1.7	0.18	95.3223	eubacteria	33.1	32.3	173	34.3	32	37.4	139.9	eubacteria
transcript603	HE687708	734	4e-98	0.099	0.03	3e-72	2e-61	3e-78	-45.764	metazoa	357	35.8	41.6	272	233	291	-66	metazoa
transcript605	HE687709	301	0.18	5.8	2e-08	0.38	3.9	0.72	16.0127	eubacteria	33.9	28.1	45.4	34.3	27.7	32.3	11.5	eubacteria
transcript606	HE687710	214	1	0.0005	2e-09	1	0.8	4.6	20.0301	eubacteria	1	41.6	64.3	1	30	29.6	63.3	eubacteria
transcript611	HE687711	543	0.013	3.1	8e-12	2.3	2.5	0.008	21.2088	eubacteria	38.9	30	72.4	32.7	29.6	40	33.5	eubacteria
transcript612	HE687712	243	3e-24	0.53	0.58	0.65	0.043	8e-05	-44.7299	metazoa	109	31.6	35.8	33.5	34.3	45.4	-63.6	metazoa
transcript615	HE687713	203	1e-09	0.32	0.73	1.9	2.4	0.19	-19.0625	metazoa	61.2	32.3	35.4	32	28.5	34.3	-25.8	metazoa
transcript618	HE687714	419	1e-14	0.052	0.003	0.87	2e-05	4e-06	-19.807	metazoa	78.2	35	43.5	33.1	45.8	50.1	-28.1	metazoa
transcript624	HE687715	662	4e-14	0.41	4e-11	7e-14	2e-08	0.002	-0.559616	metazoa	77.8	33.5	70.9	78.2	57	42.7	0.4	fungi
transcript625	HE687716	266	3e-15	3.4	5e-05	8e-12	2e-10	1e-10	-7.88858	metazoa	79.7	28.9	49.3	69.7	61.6	65.1	-10	metazoa
transcript627	HE687717	338	2e-11	3.4	5e-13	8e-07	1e-11	4e-15	8.51719	protista	67	28.9	75.9	53.1	65.9	79.7	12.7	protista
transcript630	HE687718	256	0.14	2	3e-06	0.84	0.8	0.11	10.7508	eubacteria	34.3	29.6	53.5	33.1	30	35	19.2	eubacteria
transcript633	HE687720	203	0.001	4.6	4e-08	0.002	2.4	6e-05	10.1266	eubacteria	40.8	28.5	59.7	41.6	28.5	45.8	18.9	eubacteria
transcript639	HE687721	241	3e-09	0.14	4.7	0.002	0.015	0.01	-13.41	metazoa	59.7	33.5	32.7	42	35.8	38.5	-17.7	metazoa
transcript643	HE687723	238	1e-23	0.91	0.95	0.005	0.0008	0.05	-45.8286	metazoa	107	30.8	35	40.4	40	36.2	-66.6	metazoa
transcript646	HE687724	440	3e-15	4.3	6.3	4e-12	2.1	7e-06	-7.19544	metazoa	80.1	28.9	32.3	70.9	29.3	49.3	-9.2	metazoa
transcript649	HE687725	693	2e-05	0.004	0.13	4e-07	6e-06	0.001	3.91202	fungi	48.9	40.4	39.3	55.8	48.9	43.5	6.9	fungi
transcript660	HE687726	213	3e-06	4.5	8.3	1	0.21	1.6	-11.1563	metazoa	50.1	28.5	32	1	32	31.2	-18.1	metazoa
transcript662	HE687727	298	0.062	9e-27	3e-36	0.0003	3e-05	0.038	79.0138	eubacteria	35.4	117	152	44.7	44.7	36.6	116.6	eubacteria
transcript665	HE687728	464	1e-13	0.031	0.97	0.88	1.4	0.098	-26.4598	metazoa	74.7	36.2	35	33.5	30	35.8	-38.5	metazoa
transcript666	HE687729	293	2e-20	2	3.6	3e-06	2e-06	6e-08	-28.7296	metazoa	96.7	29.6	33.1	51.2	48.5	55.8	-40.9	metazoa
transcript673	HE687730	245	6e-19	4.5	3e-07	6e-07	0.0001	0.01	-26.9379	metazoa	92	28.5	56.6	53.5	42.7	38.5	-35.4	metazoa
transcript675	HE687731	242	1e-35	3.4	2.9	1e-25	1e-17	7e-34	-4.2485	metazoa	147	28.9	33.5	115	85.9	142	-5	metazoa
transcript676	HE687732	284	2e-05	6e-10	1e-08	8e-12	3e-07	0.0002	14.7318	fungi	47.4	61.2	61.2	69.7	51.2	44.3	22.3	fungi
transcript677	HE687733	222	5e-26	1	1	2e-18	1e-18	5e-21	-11.5129	metazoa	115	1	1	91.7	89	99.4	-15.6	metazoa
transcript679	HE687734	464	1e-30	1e-13	3e-14	2e-26	0.13	3e-23	-9.90349	metazoa	131	73.9	80.1	118	33.5	107	-13	metazoa
transcript682	HE687735	269	6e-18	5.9	1	2e-09	5e-09	2e-09	-19.6247	metazoa	88.6	28.1	1	62	57.4	60.5	-26.6	metazoa
transcript683	HE687736	342	4e-16	0.048	0.43	3.2	0.46	0.55	-32.4185	metazoa	82.8	35	36.2	31.2	30.8	32.7	-46.6	metazoa
transcript684	HE687737	287	0.91	0.7	4e-08	0.38	1.8	0.0001	16.9401	eubacteria	31.6	31.2	59.7	34.3	28.9	45.1	28.1	eubacteria
transcript686	HE687738	346	2e-40	0.18	5e-36	2e-34	2e-35	3e-34	-10.1266	metazoa	163	33.1	152	144	144	143	-11	metazoa
transcript687	HE687739	232	2e-11	2	6.2	0.86	3	0.0007	-17.3709	metazoa	67	29.6	32.3	33.1	28.1	42.4	-24.6	metazoa
transcript689	HE687740	414	0.089	0.018	1e-05	0.5	1	0.12	9.09381	eubacteria	35	36.6	51.2	33.9	30	35	16.2	eubacteria
transcript690	HE687741	203	9e-06	5.9	1	3.2	2.4	2.1	-11.6183	metazoa	48.1	28.1	1	31.2	28.5	30.8	-16.9	metazoa
transcript693	HE687742	210	1e-09	7.7	3e-09	0.0004	2e-08	7e-09	-1.09861	metazoa	61.2	27.7	63.5	44.3	55.1	58.9	2.3	eubacteria
transcript696	HE687743	205	1e-10	1	1	5e-09	6e-10	1e-10	0	metazoa	64.3	1	1	60.5	60.5	64.7	0.4	protista
transcript697	HE687744	535	7e-46	3e-31	1e-34	5e-40	3e-43	2e-42	-6.06046	metazoa	182	132	148	164	172	171	-10	metazoa
transcript699	HE687745	205	1e-12	0.037	8e-19	1e-13	2.3	8e-16	14.0387	eubacteria	71.2	35.4	95.1	75.5	28.5	82	23.9	eubacteria
transcript703	HE687746	412	9e-15	0.1	1.6	2.5	5.1	2.9	-30.039	metazoa	78.2	31.6	34.3	31.6	27.7	30.4	-43.9	metazoa
transcript707	HE687747	440	5e-28	0.23	3e-06	5e-07	4e-10	3e-22	-13.3047	metazoa	122	33.1	53.1	53.9	61.6	103	-19	metazoa
transcript710	HE687748	268	1e-10	3.4	0.008	1e-08	9e-10	2e-08	-2.19722	metazoa	64.7	28.9	42	58.9	59.7	57.4	-5	metazoa
transcript711	HE687749	225	6e-10	0.52	9e-10	8e-05	1e-07	4e-11	2.70805	protista	62	31.6	65.1	46.6	52.8	66.6	4.6	protista
transcript712	HE687750	207	6e-08	2.7	6.4	3e-07	3e-07	1e-09	4.09434	protista	55.5	29.3	32.3	54.7	51.2	61.2	5.7	protista
transcript713	HE687751	207	2e-22	1.2	1	6e-15	1e-15	2e-13	-15.4249	metazoa	103	30.4	1	80.1	79.3	74.3	-22.9	metazoa
transcript714	HE687752	311	2e-08	1.6	2.2	0.87	2.4	0.25	-16.3412	metazoa	57.4	30	33.9	33.1	28.5	33.9	-23.5	metazoa
transcript724	HE687753	243	0.91	3.4	8e-06	3.2	3.1	3.6	11.6418	eubacteria	31.6	28.9	52	31.2	28.1	30	20.4	eubacteria
transcript731	HE687754	627	7e-12	0.012	0.037	0.003	0.67	0.001	-18.7774	metazoa	70.1	38.5	40.8	42.7	32	43.1	-27	metazoa
transcript739	HE687755	819	2e-35	0.0002	3e-32	1e-25	2e-08	4e-18	-7.31322	metazoa	148	45.1	141	117	57.8	92	-7	metazoa
transcript740	HE687756	219	9e-15	0.31	8.3	1e-09	6e-07	4e-08	-11.6183	metazoa	78.2	32.3	32	62.4	50.4	56.6	-15.8	metazoa
transcript742	HE687757	264	2e-11	0.022	0.73	0.046	1	0.004	-19.1138	metazoa	67	36.2	35.4	37.4	29.6	39.7	-27.3	metazoa
transcript748	HE687758	221	8e-26	2.6	6.3	0.027	0.36	0.0001	-48.5774	metazoa	114	29.3	32.3	38.1	31.2	44.7	-69.3	metazoa
transcript750	HE687759	206	3e-28	5e-05	3e-09	2.5	2e-11	2e-26	-4.19971	metazoa	122	45.1	63.2	31.6	65.5	117	-5	metazoa
transcript752	HE687760	275	2e-17	2	1e-05	5.6	1.8	2.1	-26.9379	metazoa	86.7	29.6	51.2	30.4	28.9	30.8	-35.5	metazoa
transcript757	HE687761	275	7e-27	4e-05	1e-06	5e-09	3e-10	2e-13	-30.9834	metazoa	118	45.4	54.7	60.5	61.2	74.3	-43.7	metazoa
transcript765	HE687762	473	1e-26	0.042	0.086	1e-07	7e-08	0.006	-43.3924	metazoa	118	35.8	38.5	56.2	54.3	40	-61.8	metazoa
transcript775	HE687764	244	1e-12	0.013	4e-05	1e-08	3e-07	6e-09	-8.69951	metazoa	70.9	37	49.7	58.9	51.6	59.3	-11.6	metazoa
transcript778	HE687765	216	2e-22	3.4	0.98	0.009	6e-06	3e-10	-28.0365	metazoa	103	28.9	35	39.7	47	63.5	-39.5	metazoa
transcript779	HE687766	232	3e-11	0.54	1	0.016	3e-07	2e-07	-8.80488	metazoa	66.2	31.6	1	38.9	51.6	54.3	-11.9	metazoa
transcript781	HE687767	239	8e-10	2	0.005	6e-07	4e-07	2e-07	-5.52146	metazoa	61.6	29.6	42.7	53.5	50.8	54.3	-7.3	metazoa
transcript782	HE687768	207	2e-09	0.24	0.002	3e-07	3e-05	4e-06	-5.01064	metazoa	60.5	32.7	43.9	54.7	44.7	49.7	-5.8	metazoa
transcript788	HE687769	365	2e-40	3.4	2.1	0.045	0.0002	0.15	-82.8931	metazoa	163	28.9	33.9	37.4	42	34.7	-121	metazoa
transcript791	HE687770	373	1.5	3.5	2e-14	3.2	3	5e-05	31.9485	eubacteria	30.8	28.9	80.9	31.2	28.1	46.2	50.1	eubacteria
transcript792	HE687771	200	3e-19	0.24	0.33	3e-15	8e-15	8e-13	-9.21034	metazoa	93.2	32.7	36.6	81.3	76.6	72	-11.9	metazoa
transcript793	HE687772	394	7e-54	2e-08	2.1	7e-48	1e-38	6e-40	-13.8155	metazoa	207	56.6	33.9	189	155	162	-18	metazoa
transcript794	HE687773	342	2e-15	0.0007	0.0005	0.002	0.001	4e-10	-12.2061	metazoa	80.1	41.2	45.8	41.6	39.3	63.2	-16.9	metazoa
transcript798	HE687774	361	5e-17	1.5	3e-06	2e-05	0.0002	2e-08	-19.807	metazoa	85.5	30	53.1	48.9	42.4	57.4	-28.1	metazoa
transcript799	HE687775	207	6e-11	1.6	1.7	7.1	0.47	4e-08	-6.50229	metazoa	65.5	30	34.3	30	30.8	56.6	-8.9	metazoa
transcript802	HE687776	299	6e-35	0.012	0.0003	1.9	0.0004	5e-07	-64.2901	metazoa	145	37	46.6	32	40.8	52.8	-92.2	metazoa
transcript804	HE687777	992	2e-30	1	1.6	0.48	0.36	0.94	-67.3628	metazoa	132	1	36.6	36.6	33.9	34.7	-95.4	metazoa
transcript805	HE687778	214	8e-18	1	1	9.3	3	4e-15	-6.21461	metazoa	88.2	1	1	29.6	28.1	79.7	-8.5	metazoa
transcript814	HE687779	286	4e-15	1.6	0.97	0.23	1e-14	0.013	-0.916291	metazoa	79.3	30	35	35	76.3	38.1	-3	metazoa
transcript816	HE687780	270	4e-19	2.6	1	0.13	1e-10	7e-15	-9.76996	metazoa	92.4	29.3	1	35.8	62.8	79	-13.4	metazoa
transcript828	HE687781	544	5e-25	3e-22	1e-23	4e-20	3e-21	2e-20	-2.99573	metazoa	113	103	111	98.2	99	98.6	-2	metazoa
transcript830	HE687782	234	7e-15	4.5	1	3e-10	3e-08	6e-11	-9.05619	metazoa	78.6	28.5	1	64.7	54.7	65.9	-12.7	metazoa
transcript831	HE687783	211	3e-16	2.6	1.7	0.02	1.1	0.085	-31.8307	metazoa	83.2	29.3	34.3	38.5	29.6	35.4	-44.7	metazoa
transcript832	HE687784	312	9e-09	0.082	6e-05	0.39	0.0001	2e-08	-0.798508	metazoa	58.2	34.3	48.9	34.3	42.7	57.4	-0.8	metazoa
transcript833	HE687785	291	6e-07	0.004	0.95	0.85	0.21	0.42	-8.80488	metazoa	52	38.5	35	33.1	32	33.1	-13.5	metazoa
transcript834	HE687786	206	1e-09	3.5	1.6	4.2	3.1	0.55	-20.1254	metazoa	61.2	28.9	34.3	30.8	28.1	32.7	-26.9	metazoa
transcript835	HE687787	652	6e-09	0.081	0.12	5e-05	2.8	0.005	-9.02802	metazoa	60.5	35.8	39.3	48.9	30	41.2	-11.6	metazoa
transcript837	HE687788	217	1e-09	1.5	4.8	1.9	6.7	0.55	-20.1254	metazoa	60.8	30	32.7	32	26.9	32.7	-28.1	metazoa
transcript838	HE687789	313	2e-11	0.11	2.8	0.66	0.62	0.064	-21.8864	metazoa	67	33.9	33.5	33.5	30.4	35.8	-31.2	metazoa
transcript840	HE687790	479	2e-51	5e-07	1e-08	3e-43	6e-45	1e-43	-14.9141	metazoa	200	52.4	61.2	174	177	174	-23	metazoa
transcript841	HE687791	314	2e-09	3e-07	2e-05	3e-07	0.056	2e-09	0	metazoa	60.1	52.4	50.4	54.7	33.9	60.8	0.7	protista
transcript849	HE687792	202	2e-11	1.2	0.25	0.012	2e-06	0.005	-11.5129	metazoa	67	30.4	37	39.3	48.9	39.7	-18.1	metazoa
transcript850	HE687793	251	2e-20	0.89	8.2	1e-12	6e-12	2e-08	-17.7275	metazoa	96.7	30.8	32	72.8	67	57.4	-23.9	metazoa
transcript856	HE687794	209	9e-20	0.7	1.3	4e-10	3e-09	3e-16	-8.11173	metazoa	94.7	31.2	34.7	63.9	58.2	83.6	-11.1	metazoa
transcript870	HE687795	208	3e-09	0.91	1	0.002	1e-05	2e-05	-8.11173	metazoa	59.7	30.8	1	41.6	45.8	47.8	-11.9	metazoa
transcript880	HE687796	609	4e-19	3	1.4	2.2	4.1	0.91	-42.2685	metazoa	94	30.4	35.4	33.1	29.3	33.5	-58.6	metazoa
transcript882	HE687797	398	5e-20	7e-06	4e-09	6e-10	2e-09	3e-11	-20.2124	metazoa	95.5	47.8	62.8	63.5	58.5	67	-28.5	metazoa
transcript883	HE687798	266	7e-09	2.6	3.6	0.016	8.7	0.084	-14.6422	metazoa	58.5	29.3	33.1	38.9	26.6	35.4	-19.6	metazoa
transcript887	HE687799	304	8e-13	5.8	1	0.29	0.055	0.006	-22.7382	metazoa	71.6	28.1	1	34.7	33.9	39.3	-32.3	metazoa
transcript890	HE687800	308	3e-13	0.7	4.8	3.3	1.7	0.017	-24.7605	metazoa	73.2	31.2	32.7	31.2	28.9	37.7	-35.5	metazoa
transcript892	HE687801	506	6e-23	2.1	2.6	2.5	8e-11	1e-12	-23.5367	metazoa	106	30.4	33.9	32.3	64.3	72.4	-33.6	metazoa
transcript895	HE687802	212	2e-07	1	3.7	1	0.8	2.7	-15.2018	metazoa	53.9	1	33.1	1	30	30.4	-20.8	metazoa
transcript897	HE687804	319	8e-32	1.2	0.0004	8e-20	1.1	4e-24	-17.7275	metazoa	134	30.4	46.2	96.3	29.6	109	-25	metazoa
transcript898	HE687805	222	1e-14	1e-09	6e-14	1e-07	9e-10	2e-13	-1.79176	metazoa	77.8	60.1	79	55.8	59.7	73.9	1.2	eubacteria
transcript900	HE687806	291	4e-07	3.4	3.6	2.5	0.009	0.11	-10.0213	metazoa	52.8	28.9	33.1	31.6	36.6	35	-16.2	metazoa
transcript904	HE687807	414	1.7	0.74	1e-34	0.84	0.8	2e-29	78.8185	eubacteria	30.8	31.2	147	33.1	30.4	127	116.2	eubacteria
transcript905	HE687808	475	6e-26	0.21	0.33	0.31	0.17	2e-17	-19.6247	metazoa	115	33.5	36.6	35	33.1	88.2	-26.8	metazoa
transcript907	HE687809	230	4e-19	0.92	0.003	4e-08	3	2e-05	-25.3284	metazoa	92.4	30.8	43.5	57.4	28.1	47.8	-35	metazoa
transcript909	HE687810	469	2e-10	1.7	0.96	0.92	1.9	0.51	-21.6594	metazoa	64.7	30.4	35	33.5	29.6	33.5	-29.7	metazoa
transcript912	HE687811	356	2e-12	1e-09	3e-11	8e-12	7e-08	2e-11	-1.38629	metazoa	70.1	60.1	70.1	69.7	53.5	67.4	0	metazoa
transcript917	HE687812	217	1e-05	5.9	1	2.5	4	1	-11.5129	metazoa	47.8	28.1	1	31.6	27.7	1	-16.2	metazoa
transcript918	HE687813	232	2e-06	2.7	0.74	3.3	2.3	0.43	-12.2784	metazoa	50.1	29.3	35.4	31.2	28.5	33.1	-14.7	metazoa
transcript925	HE687814	251	1e-14	0.01	0.03	0.29	3	6e-06	-20.2124	metazoa	77.4	37.4	40	34.7	28.1	49.3	-28.1	metazoa
transcript926	HE687815	226	5e-17	0.062	0.067	2e-13	8e-12	8e-14	-7.37776	metazoa	85.5	34.7	38.9	75.5	66.6	75.5	-10	metazoa
transcript927	HE687816	236	7e-30	0.91	1	5e-18	0.37	1e-18	-25.6851	metazoa	128	30.8	1	90.5	31.2	91.3	-36.7	metazoa
transcript929	HE687817	240	1e-06	2.6	6e-14	2e-07	3e-07	1e-07	16.6289	eubacteria	50.8	29.3	79	55.5	51.6	55.1	28.2	eubacteria
transcript933	HE687818	210	1e-16	7.7	0.001	1.9	4e-16	1e-09	-1.38629	metazoa	84.3	27.7	45.1	32	80.9	61.2	-3.4	metazoa
transcript934	HE687819	210	1	2.6	1e-11	1.1	4e-06	2e-08	25.3284	eubacteria	1	29.3	71.2	32.7	47.8	57.4	70.2	eubacteria
transcript938	HE687820	239	1e-20	2e-18	3e-16	4e-15	0.0008	5e-16	-5.29832	metazoa	97.4	89.7	86.7	80.9	40	82.8	-7.7	metazoa
transcript939	HE687821	344	2e-27	2e-23	1e-17	6e-28	1e-27	2e-25	1.20397	fungi	120	106	91.3	123	119	114	3	fungi
transcript941	HE687822	675	3e-34	0.11	3e-24	0.001	0.26	6e-12	-23.0259	metazoa	144	35.4	114	44.3	33.5	70.9	-30	metazoa
transcript946	HE687823	217	9e-09	1.2	2.8	2.5	0.094	2.7	-16.1616	metazoa	58.2	30.4	33.5	31.6	33.1	30.4	-24.7	metazoa
transcript948	HE687824	418	0.002	0.0005	2e-25	9e-16	2e-07	2e-06	50.6569	eubacteria	40.4	41.6	117	82.8	52.4	51.2	76.6	eubacteria
transcript950	HE687825	261	0.002	4e-06	0.039	3.3	6e-06	0.25	6.21461	archaea	40.4	48.5	39.7	31.2	47	33.9	8.1	archaea
transcript951	HE687826	1395	3e-26	0.017	7e-11	2e-05	1.7	4e-12	-32.5239	metazoa	119	39.7	71.6	52	32.3	73.2	-45.8	metazoa
transcript953	HE687827	218	1e-07	1.5	0.44	4e-05	6e-06	0.0001	-4.09434	metazoa	54.3	30	36.2	47.4	47	45.1	-6.9	metazoa
transcript955	HE687828	400	2e-21	1.2	4.8	0.004	1.6	0.001	-40.7534	metazoa	100	30.4	32.7	40.8	29.3	41.6	-58.4	metazoa
transcript956	HE687829	228	9e-15	7.8	8.2	0.0001	1.3	0.002	-23.1312	metazoa	78.2	27.7	32	45.8	29.3	41.2	-32.4	metazoa
transcript957	HE687830	239	1e-07	0.91	8	0.13	0.36	0.56	-14.0779	metazoa	54.7	30.8	32	35.8	31.2	32.7	-18.9	metazoa
transcript958	HE687831	272	1e-17	5.8	1	8e-05	4e-05	0.0001	-29.0173	metazoa	87.8	28.1	1	46.6	44.3	45.1	-41.2	metazoa
transcript959	HE687832	536	1e-35	3.1	0.8	1e-20	1e-26	1e-29	-13.8155	metazoa	148	30	35.8	99.8	117	129	-19	metazoa
transcript962	HE687833	363	1e-12	1.5	1.6	0.86	1	0.0007	-20.3666	metazoa	70.9	30	34.3	33.1	29.6	42.4	-28.5	metazoa
transcript963	HE687834	220	1e-19	3e-10	0.0002	9e-17	5e-11	1e-13	-6.80239	metazoa	94.4	62.4	47.4	86.3	63.9	75.1	-8.1	metazoa
transcript973	HE687835	222	2e-09	3e-07	2e-11	2e-07	0.0005	0.0007	4.60517	eubacteria	60.5	52.4	70.9	55.5	40.8	42.4	10.4	eubacteria
transcript975	HE687836	386	2e-05	3e-05	0.0003	2e-05	7e-06	1e-07	5.29832	protista	47	45.8	46.6	48.5	47	55.1	8.1	protista
transcript980	HE687837	283	8e-21	4.6	8.2	7e-09	2e-08	7e-10	-25.1949	metazoa	98.2	28.5	32	60.1	55.1	62.4	-35.8	metazoa
transcript981	HE687838	289	7e-14	6e-07	9e-10	8e-09	3e-05	7e-09	-9.46165	metazoa	75.1	51.2	65.1	59.7	44.7	58.9	-10	metazoa
transcript983	HE687839	667	6e-14	2.1	0.35	0.003	0.001	2e-10	-8.11173	metazoa	77	31.2	37.7	42.7	41.6	66.2	-10.8	metazoa
transcript989	HE687840	249	1e-17	4.4	3.7	1.9	1.4	0.0004	-31.3199	metazoa	87.4	28.5	33.1	32	29.3	43.1	-44.3	metazoa
transcript992	HE687841	225	2e-17	2.6	3.7	1.5	2e-08	2e-15	-4.60517	metazoa	86.7	29.3	33.1	32.3	55.5	80.9	-5.8	metazoa
transcript995	HE687842	364	3e-07	7.6	2.8	7e-08	6e-07	4e-07	1.45529	fungi	53.1	27.7	33.5	56.6	50.4	53.1	3.5	fungi
transcript998	HE687843	304	4e-31	0.0009	0.44	3e-29	6e-27	5e-25	-4.31749	metazoa	132	40.8	36.2	127	116	112	-5	metazoa
transcript1002	HE687844	209	1e-16	1	8.3	0.84	7e-05	2e-16	-0.693147	metazoa	84.3	1	32	33.1	43.5	84	-0.3	metazoa
transcript1005	HE687845	432	6e-34	0.22	0.33	3e-05	2e-13	3e-12	-47.2557	metazoa	142	33.1	36.6	48.1	72.4	70.5	-69.6	metazoa
transcript1009	HE687846	244	5e-18	1.2	4.9	0.002	2.3	0.11	-33.6225	metazoa	89	30.4	32.7	42	28.5	35	-47	metazoa
transcript1011	HE687848	394	2e-12	0.0004	1e-10	0.003	1.5	2.1	-3.91202	metazoa	70.1	42	67.8	41.2	29.3	30.8	-2.3	metazoa
transcript1012	HE687849	353	5e-37	4e-05	4e-08	3e-34	4e-37	2e-34	0.223144	plants	152	45.4	59.7	144	150	144	-2	metazoa
transcript1013	HE687850	269	2e-24	0.016	8e-08	3e-21	6e-22	9e-23	-3.80666	metazoa	110	36.6	58.5	101	100	105	-5	metazoa
transcript1019	HE687851	242	3e-18	0.001	6e-08	0.29	6e-15	3e-15	-6.90776	metazoa	89.7	40.4	58.9	34.7	77	80.1	-9.6	metazoa
transcript1023	HE687852	553	9e-18	0.38	1.1	0.28	0.003	0.0006	-31.8307	metazoa	89.4	33.1	35.4	35.8	39.3	43.9	-45.5	metazoa
transcript1026	HE687853	234	1e-19	1.2	4.8	2e-16	5e-13	2e-13	-7.6009	metazoa	94.4	30.4	32.7	85.1	70.5	73.9	-9.3	metazoa
transcript1028	HE687854	1084	3.9	0.3	0.62	6e-14	0.91	0.63	31.8054	fungi	32.3	35	38.1	79.7	32.7	35.4	47.4	fungi
transcript1031	HE687855	219	4e-26	2e-11	4e-05	0.0008	8e-22	2e-25	-1.60944	metazoa	115	66.2	49.7	43.1	99.8	113	-2	metazoa
transcript1032	HE687856	213	4e-07	1	1	0.058	0.16	0.42	-11.8845	metazoa	52.8	1	1	37	32.3	33.1	-15.8	metazoa
transcript1036	HE687857	349	4e-17	0.54	2.2	2e-08	3e-14	7e-12	-6.62007	metazoa	85.9	31.6	33.9	58.5	74.7	68.9	-11.2	metazoa
transcript1044	HE687858	339	5e-06	9e-06	5e-07	5e-06	2e-06	3e-06	2.30259	eubacteria	48.9	47.4	55.8	50.4	48.9	50.1	6.9	eubacteria
transcript1047	HE687859	274	7e-36	1.2	4.9	1.5	5.1	1.3	-81.1295	metazoa	148	30.4	32.7	32.3	27.3	31.6	-115.3	metazoa
transcript1051	HE687860	217	6e-14	2	1.3	6e-08	0.007	2e-09	-10.4143	metazoa	75.5	29.6	34.7	57	37	60.5	-15	metazoa
transcript1053	HE687861	204	4e-06	4.6	1.6	0.015	0.056	0.0007	-5.16479	metazoa	49.3	28.5	34.3	38.9	33.9	42.4	-6.9	metazoa
transcript1054	HE687862	294	2e-18	3.4	2.8	8e-09	7e-11	5e-16	-5.52146	metazoa	90.5	28.9	33.5	59.7	63.5	82.8	-7.7	metazoa
transcript1059	HE687863	234	4e-05	6e-06	2e-05	0.009	0.004	0.001	1.89712	archaea	46.2	48.1	50.8	39.7	37.7	42	4.6	eubacteria
transcript1061	HE687864	302	5e-12	0.31	8.3	4e-12	7e-10	5e-10	0.223144	fungi	68.9	32.3	32	70.9	60.1	62.8	2	fungi
transcript1063	HE687865	452	3e-11	0.72	0.56	0.8	2.9	0.2	-22.6204	metazoa	67	31.6	35.8	33.5	28.9	34.7	-31.2	metazoa
transcript1064	HE687866	269	5e-13	3.4	8	1e-06	2e-09	3e-06	-8.29405	metazoa	72.4	28.9	32	52.4	58.9	50.1	-13.5	metazoa
transcript1066	HE687867	283	4e-08	0.0002	0.013	2e-05	3.1	0.56	-6.21461	metazoa	55.8	43.1	41.2	48.9	28.1	32.7	-6.9	metazoa
transcript1067	HE687868	320	2e-17	3.4	1	0.0002	6e-14	8e-13	-8.00637	metazoa	87	28.9	1	45.1	73.6	72	-13.4	metazoa
transcript1071	HE687870	300	1e-14	5.8	6.3	1.9	0.0003	0.42	-24.1245	metazoa	77.8	28.1	32.3	32	41.6	33.1	-36.2	metazoa
transcript1076	HE687871	641	4e-23	7.4	0.15	1.1	5.9	4e-05	-41.4465	metazoa	107	29.3	38.9	34.3	28.9	48.1	-58.9	metazoa
transcript1081	HE687872	429	2e-18	1.8	3.7	8e-18	4e-17	1e-15	-1.38629	metazoa	90.5	30	33.1	89.7	84.7	81.6	-0.8	metazoa
transcript1083	HE687873	261	1.2	3e-13	2e-14	3e-05	0.36	3e-06	31.7254	eubacteria	31.2	72.4	80.9	47.8	31.2	50.1	49.7	eubacteria
transcript1088	HE687874	727	0.43	1.4	2e-18	0.49	0.23	0.068	39.9094	eubacteria	34.7	32	95.5	35.8	33.9	37.7	60.8	eubacteria
transcript1089	HE687875	310	6e-21	0.31	2.2	5e-17	3e-15	4e-11	-9.02802	metazoa	98.6	32.3	33.9	87	78.2	66.2	-11.6	metazoa
transcript1092	HE687876	263	1	0.91	2e-14	4.3	0.46	3.5	31.543	eubacteria	1	30.8	80.9	30.8	30.8	30	79.9	eubacteria
transcript1094	HE687877	256	2e-24	2.1	2.8	0.012	6.7	1e-05	-43.056	metazoa	110	29.6	33.5	39.3	26.9	48.5	-61.5	metazoa
transcript1098	HE687878	349	1e-22	0.92	6.4	1e-12	6e-15	6e-14	-17.9099	metazoa	104	30.8	32.3	72.8	77	75.9	-27	metazoa
transcript1105	HE687879	200	3e-29	0.32	1e-20	5e-20	2e-23	3e-22	-13.41	metazoa	126	32.3	100	97.1	105	103	-21	metazoa
transcript1106	HE687880	285	1e-31	5.9	4.8	0.85	1.4	6e-09	-52.4486	metazoa	134	28.1	32.7	33.1	29.3	59.3	-74.7	metazoa
transcript1110	HE687882	303	2e-06	1.5	1	5.5	3	0.72	-12.7939	metazoa	50.4	30	1	30.4	28.1	32.3	-18.1	metazoa
transcript1111	HE687883	213	1e-27	7.7	2.9	3e-14	2e-15	2e-20	-16.8112	metazoa	120	27.7	33.5	77.8	78.6	97.1	-22.9	metazoa
transcript1112	HE687884	363	2e-25	3.4	0.25	9e-16	3e-05	3e-16	-21.1287	metazoa	113	28.9	37	82.8	44.7	83.6	-29.4	metazoa
transcript1116	HE687885	351	1e-18	0.14	8.3	6e-12	7e-16	4e-15	-6.55108	metazoa	90.9	33.5	32	70.1	80.1	79.7	-10.8	metazoa
transcript1117	HE687886	215	1e-06	5.9	1	2e-07	1e-06	6e-08	2.81341	protista	51.2	28.1	1	55.1	49.3	55.8	4.6	protista
transcript1120	HE687887	218	1e-12	1.2	8e-08	3e-06	0.001	9e-09	-9.10498	metazoa	71.2	30.4	58.5	51.2	39.7	58.5	-12.7	metazoa
transcript1122	HE687888	357	6e-06	0.91	0.57	0.002	0.003	7e-07	2.14843	protista	48.9	30.8	35.8	42	38.1	52.4	3.5	protista
transcript1123	HE687889	307	2e-30	0.41	0.26	0.51	0.12	5e-15	-35.4551	metazoa	130	32	37	33.9	32.7	79.3	-50.7	metazoa
transcript1126	HE687890	249	3e-08	0.9	1.3	3e-05	0.073	0.001	-6.90776	metazoa	56.2	30.8	34.7	47.8	33.5	41.6	-8.4	metazoa
transcript1129	HE687891	210	2e-07	0.7	3.7	4.2	1.4	0.94	-15.0683	metazoa	53.5	31.2	33.1	30.8	29.3	32	-20.4	metazoa
transcript1131	HE687892	345	7e-09	2.6	2.8	1.4	0.81	0.72	-18.4489	metazoa	58.5	29.3	33.5	32.3	30	32.3	-25	metazoa
transcript1132	HE687893	324	9e-33	0.24	2.8	6e-21	0.36	1e-25	-16.2235	metazoa	137	32.7	33.5	100	31.2	114	-23	metazoa
transcript1133	HE687894	268	1e-06	3.4	3.6	2.5	0.16	6e-05	-4.09434	metazoa	50.8	28.9	33.1	31.6	32.3	45.8	-5	metazoa
transcript1134	HE687895	257	0.062	3.5	1	6e-10	1	0.32	18.4535	fungi	35.4	28.9	1	63.5	29.6	33.5	28.1	fungi
transcript1138	HE687896	393	1e-08	0.002	2e-10	2e-06	0.004	2e-07	3.91202	eubacteria	57.8	39.7	67.4	51.6	37.7	54.3	9.6	eubacteria
transcript1140	HE687897	235	5e-20	4e-10	2e-09	1e-05	3.9	1e-10	-21.4164	metazoa	95.5	62	63.9	49.3	27.7	65.1	-30.4	metazoa
transcript1141	HE687898	1225	1e-36	0.79	3e-38	8e-10	4e-28	2e-35	3.50656	eubacteria	154	33.9	162	66.2	124	150	8	eubacteria
transcript1145	HE687899	386	4e-09	0.68	1e-07	0.021	1.9	1e-05	-3.21888	metazoa	59.3	31.2	58.2	38.5	28.9	48.1	-1.1	metazoa
transcript1152	HE687900	514	1e-13	2.2	0.25	2	0.001	4e-05	-19.807	metazoa	75.1	30.4	37.4	32.7	40.8	47.4	-27.7	metazoa
transcript1163	HE687901	779	4e-84	1e-17	1e-22	2e-32	2e-10	1e-59	-56.1783	metazoa	310	89	109	140	63.9	229	-81	metazoa
transcript1164	HE687902	320	4e-11	1.5	1.2	0.86	0.8	0.19	-22.2814	metazoa	65.9	30	34.7	33.1	30	34.3	-31.2	metazoa
transcript1166	HE687903	244	0.001	0.0004	3e-06	0.29	0.025	0.43	5.80914	eubacteria	40.8	42	53.1	34.7	35	33.1	12.3	eubacteria
transcript1170	HE687904	224	1e-10	2.6	2.2	5.6	5.1	0.023	-19.2536	metazoa	64.7	29.3	33.9	30.4	27.3	37.4	-27.3	metazoa
transcript1177	HE687905	212	3e-06	0.013	0.089	0.034	0.019	0.0007	-5.45247	metazoa	50.1	37	38.5	37.7	35.4	42.4	-7.7	metazoa
transcript1179	HE687906	281	2e-33	2.7	5e-24	2e-26	3e-23	7e-25	-16.1181	metazoa	140	29.3	112	118	104	112	-22	metazoa
transcript1180	HE687907	226	1e-07	0.4	0.01	0.1	0.0004	0.005	-8.29405	metazoa	54.3	32	41.6	36.2	40.8	39.7	-12.7	metazoa
transcript1192	HE687908	360	4e-09	5.8	3.7	1.5	0.8	0.43	-18.493	metazoa	59.3	28.1	33.1	32.3	30	33.1	-26.2	metazoa
transcript1203	HE687909	287	0.0003	9e-06	3e-07	8e-07	6e-07	0.0002	6.90776	eubacteria	43.1	47.4	56.6	53.1	50.4	44.3	13.5	eubacteria
transcript1204	HE687910	398	2e-08	2.6	2e-12	3e-05	4e-07	4e-11	9.21034	eubacteria	57.4	29.3	73.6	47.8	51.2	66.2	16.2	eubacteria
transcript1205	HE687911	300	5e-20	1.2	3.7	0.49	0.055	0.085	-41.5418	metazoa	95.5	30.4	33.1	33.9	33.9	35.4	-60.1	metazoa
transcript1210	HE687912	306	0.93	4e-06	0.006	7.4	0.46	1	12.3566	archaea	31.6	48.5	42.4	30	30.8	1	16.9	archaea
transcript1211	HE687913	333	8e-07	2e-08	8e-13	1.4	2e-05	0.19	13.8155	eubacteria	51.6	56.6	75.1	32.3	45.4	34.3	23.5	eubacteria
transcript1212	HE687914	218	1e-18	0.9	0.26	0.005	0.072	0.01	-36.1482	metazoa	90.9	30.8	37	40.4	33.5	38.5	-50.5	metazoa
transcript1216	HE687915	273	2e-26	1	1	9e-14	9e-19	2e-16	-17.6222	metazoa	117	1	1	76.3	89.7	84.3	-27.3	metazoa
transcript1219	HE687916	330	2e-26	6e-08	2.2	2e-22	9e-21	3e-16	-9.21034	metazoa	117	54.7	33.9	104	96.3	83.6	-13	metazoa
transcript1222	HE687917	243	1e-12	0.006	0.006	0.5	0.62	0.11	-22.515	metazoa	71.2	38.1	42.4	33.9	30.4	35	-28.8	metazoa
transcript1226	HE687918	239	8e-15	1.5	1	1e-11	4e-12	5e-12	-6.21461	metazoa	78.2	30	1	68.9	67.8	69.3	-8.9	metazoa
transcript1229	HE687919	299	1e-07	4.4	1.3	0.17	3	2.7	-14.3461	metazoa	54.3	28.5	34.7	35.4	28.1	30.4	-18.9	metazoa
transcript1233	HE687920	649	3e-14	0.88	0.04	0.39	0.42	0.8	-27.9187	metazoa	78.2	32.3	40.8	35.8	32.7	33.9	-37.4	metazoa
transcript1244	HE687921	474	7e-24	0.36	0.008	0.91	1.4	2e-16	-17.1679	metazoa	108	32.7	42	33.5	30	84.7	-23.3	metazoa
transcript1246	HE687922	305	3e-10	0.064	3.7	1e-08	9e-08	4e-09	-2.59027	metazoa	63.2	34.7	33.1	59.3	53.1	59.7	-3.5	metazoa
transcript1257	HE687923	202	1e-07	0.029	0.01	0.001	9e-08	0.001	0.105361	plants	54.7	35.8	41.6	42.7	53.1	42	-1.6	metazoa
transcript1258	HE687924	246	4e-07	3.4	1	2.5	0.28	0.19	-13.0711	metazoa	52.8	28.9	1	31.6	31.6	34.3	-18.5	metazoa
transcript1259	HE687925	287	4e-21	7.7	6.2	2.5	1.8	0.95	-46.9167	metazoa	99.4	27.7	32.3	31.6	28.9	32	-67.1	metazoa
transcript1261	HE687926	295	4e-27	2	0.95	4e-24	7e-21	7e-23	-6.90776	metazoa	119	29.6	35	110	96.7	105	-9	metazoa
transcript1268	HE687927	209	6e-15	0.003	7e-07	1e-08	2e-09	0.003	-12.7169	metazoa	78.6	39.3	55.5	58.9	58.5	40.4	-19.7	metazoa
transcript1279	HE687928	342	3e-18	0.037	3e-12	0.058	0.78	4e-10	-13.8155	metazoa	89.7	35.4	73.2	37	30	63.2	-16.5	metazoa
transcript1282	HE687929	201	1e-11	1	1	8e-07	4e-05	2e-12	1.60944	protista	67.4	1	1	53.1	44.3	70.5	3.1	protista
transcript1286	HE687930	303	2e-17	1e-12	8e-11	1e-09	3e-10	2e-12	-10.8198	metazoa	87	70.1	68.6	62.8	61.2	70.9	-16.1	metazoa
transcript1288	HE687931	377	3e-08	2	8.3	1.9	0.62	2.1	-16.844	metazoa	56.6	29.6	32	32	30.4	30.8	-24.6	metazoa
transcript1290	HE687932	242	7e-09	4.5	1	1.5	1.8	4.7	-18.7774	metazoa	58.5	28.5	1	32.3	28.9	29.6	-26.2	metazoa
transcript1297	HE687933	237	3e-13	1.6	2.1	4e-09	7e-13	1e-05	-0.847298	metazoa	73.2	30	33.9	60.8	70.1	48.5	-3.1	metazoa
transcript1314	HE687934	276	7e-15	1	3e-05	2.5	1.1	2e-14	-1.04982	metazoa	78.6	1	50.1	31.6	29.6	77.8	-0.8	metazoa
transcript1322	HE687936	560	3e-11	2.5	5e-05	0.026	0.19	9e-05	-14.3263	metazoa	67.8	30.4	50.1	39.3	33.5	46.6	-17.7	metazoa
transcript1324	HE687937	282	6e-05	2e-05	9e-12	3e-05	0.015	6e-05	15.7126	eubacteria	45.4	46.6	71.6	48.1	35.8	45.8	26.2	eubacteria
transcript1325	HE687938	234	1e-13	7.7	1	4e-13	1	1e-08	-1.38629	metazoa	74.3	27.7	1	73.9	1	58.5	-0.4	metazoa
transcript1327	HE687939	217	1e-16	0.24	0.023	0.18	1e-08	8e-10	-15.895	metazoa	84.3	32.7	40.4	35.4	55.8	62	-22.3	metazoa
transcript1328	HE687940	238	4e-30	2	0.73	4e-15	4e-22	5e-23	-16.3412	metazoa	129	29.6	35.4	80.9	100	105	-24	metazoa
transcript1329	HE687941	217	2e-12	0.69	0.75	5.6	5.2	0.55	-26.34	metazoa	70.1	31.2	35.4	30.4	27.3	32.7	-34.7	metazoa
transcript1330	HE687942	542	6e-13	1e-08	4e-10	5e-13	8e-12	1e-12	0.182322	fungi	73.2	58.2	66.6	74.7	67.8	72.8	1.5	fungi
transcript1331	HE687943	335	3e-07	0.7	2.8	0.65	0.093	0.56	-12.6443	metazoa	53.1	31.2	33.5	33.5	33.1	32.7	-19.6	metazoa
transcript1333	HE687944	212	5e-09	5.9	2e-06	4e-07	6e-09	1e-08	-0.182322	metazoa	58.9	28.1	53.9	54.3	57	58.2	-0.7	metazoa
transcript1334	HE687945	320	1e-20	1e-06	3e-07	3e-13	3e-16	2e-14	-10.309	metazoa	97.8	50.1	56.6	74.3	81.3	77.8	-16.5	metazoa
transcript1335	HE687946	594	5e-07	1e-07	4e-09	0.0001	0.0002	2e-12	12.4292	protista	53.9	54.7	63.9	47	43.9	72.4	18.5	protista
transcript1336	HE687947	353	7e-12	7.7	6.3	7e-06	0.0002	0.0003	-13.8155	metazoa	68.6	27.7	32.3	50.1	42	43.5	-18.5	metazoa
transcript1337	HE687948	380	6e-08	2.6	0.74	4.2	5.2	2.1	-16.3278	metazoa	55.5	29.3	35.4	30.8	27.3	30.8	-20.1	metazoa
transcript1341	HE687949	216	3e-18	1.2	8.3	9.7	3	1e-06	-26.5324	metazoa	89.7	30.4	32	29.6	28.1	51.6	-38.1	metazoa
transcript1342	HE687950	413	1e-07	0.57	6.2	7e-08	7e-10	2e-08	4.96185	plants	54.3	31.6	32.3	56.6	60.5	57.8	6.2	plants
transcript1345	HE687951	203	2.6	1.2	2.1	6e-09	1	4e-10	22.5951	protista	30	30.4	33.9	60.1	1	63.2	33.2	protista
transcript1347	HE687952	327	4e-08	0.007	0.04	0.059	0.055	0.008	-12.0725	metazoa	55.8	37.7	39.7	37	33.9	38.9	-16.1	metazoa
transcript1349	HE687953	334	9e-14	2	3.7	0.0008	1e-05	1e-09	-9.3157	metazoa	74.7	29.6	33.1	43.1	46.2	61.2	-13.5	metazoa
transcript1350	HE687954	212	8e-13	2e-07	7e-12	9e-08	0.47	2e-09	-2.16905	metazoa	71.6	52.8	72	56.2	30.8	60.8	0.4	eubacteria
transcript1352	HE687955	250	0.11	0.53	1e-12	0.009	6.8	0.0001	25.4237	eubacteria	34.7	31.6	74.3	39.7	26.9	45.1	39.6	eubacteria
transcript1362	HE687956	250	5e-12	9e-09	1e-06	4e-05	4e-05	4e-05	-7.49554	metazoa	68.9	57.4	54.7	47.4	44.3	46.6	-11.5	metazoa
transcript1370	HE687957	341	6e-38	0.31	6.2	0.38	0.16	0.55	-83.8739	metazoa	155	32.3	32.3	34.3	32.3	32.7	-120.7	metazoa
transcript1373	HE687958	223	7e-14	7.6	8.2	0.13	1	0.0001	-21.0799	metazoa	75.1	27.7	32	35.8	1	45.1	-30	metazoa
transcript1376	HE687959	501	5e-32	0.063	0.23	1e-14	3e-09	1e-08	-39.8371	metazoa	136	35.4	37.4	80.1	58.9	59.3	-55.9	metazoa
transcript1380	HE687960	303	8e-05	7.5	4.8	3e-05	0.0002	6e-08	7.19544	protista	45.1	27.7	32.7	48.1	42	55.8	10.7	protista
transcript1382	HE687961	224	5e-18	0.52	2.8	2e-05	0.025	1e-06	-26.0216	metazoa	89	31.6	33.5	48.9	35	51.6	-37.4	metazoa
transcript1384	HE687962	704	1.5	3e-10	3e-66	4e-07	2e-06	0.022	151.277	eubacteria	32.7	63.9	254	55.8	50.8	39.3	221.3	eubacteria
transcript1386	HE687963	202	2e-12	4.6	1	0.65	4	8e-11	-3.68888	metazoa	70.5	28.5	1	33.5	27.7	65.5	-5	metazoa
transcript1394	HE687964	391	8e-08	0.18	3.6	0.012	0.1	0.14	-11.9184	metazoa	55.1	33.1	33.1	39.3	33.1	34.7	-15.8	metazoa
transcript1395	HE687965	262	2e-09	7.7	4.8	3.3	2.3	0.11	-17.8228	metazoa	60.5	27.7	32.7	31.2	28.5	35	-25.5	metazoa
transcript1402	HE687966	209	4e-07	5.9	2.9	9.3	2.3	3.6	-15.5647	metazoa	52.8	28.1	33.5	29.6	28.5	30	-19.3	metazoa
transcript1403	HE687967	216	1e-25	2.6	1	0.016	4e-05	3e-16	-21.8219	metazoa	114	29.3	1	38.9	44.3	83.6	-30.4	metazoa
transcript1410	HE687968	214	0.01	2.6	2e-08	0.51	0.47	0.14	13.1224	eubacteria	38.1	29.3	60.8	33.9	30.8	34.7	22.7	eubacteria
transcript1411	HE687969	206	9e-22	2.7	1	7.2	1.4	1.2	-48.4596	metazoa	101	29.3	1	30	29.3	31.6	-69.4	metazoa
transcript1412	HE687970	245	3e-07	2.6	1	2.5	1.8	0.95	-14.9682	metazoa	53.1	29.3	1	31.6	28.9	32	-21.1	metazoa
transcript1414	HE687971	279	3e-26	2	3e-13	1e-22	2e-20	1e-20	-8.11173	metazoa	116	29.6	76.6	105	95.5	98.2	-11	metazoa
transcript1416	HE687972	404	1e-09	5e-17	5e-16	6e-07	3e-11	3e-13	16.8112	archaea	60.8	84.7	85.9	53.5	65.1	73.6	25.1	eubacteria
transcript1418	HE687973	364	8e-45	1e-12	1e-19	6e-33	2e-26	2e-37	-17.0344	metazoa	177	70.5	97.8	139	115	153	-24	metazoa
transcript1424	HE687974	301	0.002	0.4	2.8	0.02	9e-10	1e-06	14.614	plants	40.4	32	33.5	38.5	59.7	51.2	19.3	plants
transcript1428	HE687976	374	9e-14	0.18	5e-10	7e-05	6e-12	3e-13	-1.20397	metazoa	74.7	33.1	65.9	46.6	67	73.6	-1.1	metazoa
transcript1429	HE687977	315	1e-19	1.5	0.25	1	0.36	0.022	-39.9324	metazoa	94.4	30	37	1	31.2	37.4	-57	metazoa
transcript1431	HE687978	205	2e-07	0.14	0.33	4.2	0.0002	0.017	-6.90776	metazoa	53.9	33.5	36.6	30.8	42.4	37.7	-11.5	metazoa
transcript1433	HE687979	497	0.99	1.5	5e-39	4	2.1	1	88.1813	eubacteria	32.3	30.8	162	31.6	29.6	32.7	129.7	eubacteria
transcript1435	HE687980	371	6e-08	0.11	0.002	2e-07	3.9	0.017	-1.20397	metazoa	55.5	33.9	44.3	55.1	27.7	37.7	-0.4	metazoa
transcript1438	HE687981	212	1e-06	0.11	0.0004	2e-05	0.073	0.065	-2.99573	metazoa	51.2	33.9	46.2	48.5	33.5	35.8	-2.7	metazoa
transcript1440	HE687982	260	9e-09	2.7	2.8	2.5	1.8	6e-08	-1.89712	metazoa	58.2	29.3	33.5	31.6	28.9	55.8	-2.4	metazoa
transcript1444	HE687983	373	0.001	1.6	2e-08	0.059	4e-06	9e-07	10.8198	eubacteria	40.8	30	60.5	37	47.8	52	19.7	eubacteria
transcript1445	HE687984	205	5e-12	3e-07	0.066	1e-12	6e-10	9e-12	1.60944	fungi	68.9	52.4	38.9	72.8	60.5	68.6	3.9	fungi
transcript1448	HE687985	232	1e-18	0.24	0.03	4e-11	9e-10	1e-13	-11.5129	metazoa	91.3	32.7	40	67.4	59.7	74.7	-16.6	metazoa
transcript1452	HE687986	412	6e-14	0.72	6.2	0.5	0.46	0.44	-29.6235	metazoa	75.5	31.2	32.3	33.9	31.2	33.1	-41.6	metazoa
transcript1458	HE687987	281	0.14	1.2	3e-20	0.0006	7e-21	7e-23	49.0474	protista	34.3	30.4	99.8	43.5	96.7	105	70.7	protista
transcript1463	HE687988	245	2e-09	10	1	0.17	8.9	3.6	-18.2582	metazoa	60.1	27.3	1	35.4	26.6	30	-24.7	metazoa
transcript1465	HE687989	258	5e-29	2	1	5.5	3	1e-20	-19.1138	metazoa	125	29.6	1	30.4	28.1	98.2	-26.8	metazoa
transcript1467	HE687990	226	2e-25	6	6.3	4.3	1e-07	3e-07	-40.7534	metazoa	113	28.1	32.3	30.8	52.4	53.5	-59.5	metazoa
transcript1468	HE687991	404	1e-18	1.5	0.25	2e-08	3e-06	3e-08	-23.719	metazoa	91.3	30	37	58.5	48.5	57	-32.8	metazoa
transcript1473	HE687992	390	1e-20	0.24	0.004	6e-16	3e-16	5e-12	-10.309	metazoa	97.8	32.7	43.1	83.6	81.3	69.3	-14.2	metazoa
transcript1479	HE687993	517	1.4	0.005	8e-11	1.6	0.8	0.007	23.5855	eubacteria	32	39.3	68.9	33.1	31.2	40	36.9	eubacteria
transcript1486	HE687994	249	6e-23	6e-10	5e-08	2e-20	2e-22	1e-22	-0.510826	metazoa	105	61.2	59.3	98.2	102	104	-1	metazoa
transcript1487	HE687995	226	4e-18	0.0003	2e-16	2e-17	2e-17	4e-15	-1.60944	metazoa	89.4	42.4	87.4	88.2	85.5	79.7	-1.2	metazoa
transcript1496	HE687996	209	0.004	0.7	1e-15	7e-06	5.2	2.7	29.0173	eubacteria	39.3	31.2	84.3	50.1	27.3	30.4	45	eubacteria
transcript1497	HE687997	232	3e-09	0.7	1.3	0.66	1.3	4e-05	-9.49802	metazoa	59.7	31.2	34.7	33.5	29.3	46.6	-13.1	metazoa
transcript1500	HE687998	438	0.002	1.4	2e-08	1e-05	3e-13	1e-08	22.6204	plants	41.2	30.4	60.8	49.3	72	58.5	30.8	plants
transcript1501	HE687999	294	2e-06	0.0004	3e-06	3e-05	1e-05	2e-08	4.60517	protista	50.4	42	53.5	48.1	46.2	57.8	7.4	protista
transcript1504	HE688000	253	9e-06	7.8	1.3	0.034	0.019	7e-06	0.251314	protista	48.1	27.7	34.7	37.7	35.4	48.9	0.8	protista
transcript1514	HE688001	401	2e-06	0.69	1	1.5	0.11	4e-06	-0.693147	metazoa	50.4	31.2	1	32.3	33.1	49.7	-0.7	metazoa
transcript1519	HE688002	306	2e-26	6e-13	1e-22	3e-21	3e-21	3e-22	-8.51719	metazoa	117	71.2	107	101	97.8	103	-10	metazoa
transcript1521	HE688003	374	3e-45	2e-25	2e-35	2e-36	1e-35	3e-39	-13.8155	metazoa	179	112	150	151	145	159	-20	metazoa
transcript1523	HE688004	221	4e-12	3.4	1.7	1.9	3.9	0.0002	-17.7275	metazoa	69.3	28.9	34.3	32	27.7	44.3	-25	metazoa
transcript1525	HE688005	337	0.9	1.5	3.7	1.4	6.7	4e-14	30.7445	protista	31.6	30	33.1	32.3	26.9	76.3	44.7	protista
transcript1526	HE688006	366	2e-22	0.4	0.002	3e-05	5e-08	3e-14	-18.8261	metazoa	103	32	43.9	48.1	53.9	77	-26	metazoa
transcript1527	HE688007	371	3e-19	1.2	1e-08	2e-07	2e-11	0.0002	-18.0152	metazoa	93.2	30.4	61.2	55.5	65.5	43.9	-27.7	metazoa
transcript1530	HE688008	340	2e-09	0.062	0.0002	0.17	0.019	2e-07	-4.60517	metazoa	60.1	34.7	47	35.4	35.4	54.3	-5.8	metazoa
transcript1532	HE688009	217	2e-12	5e-07	5e-18	7e-06	2.3	1e-12	12.8992	eubacteria	70.1	51.6	92.4	50.1	28.5	71.2	22.3	eubacteria
transcript1533	HE688010	301	2e-13	0.69	0.26	2e-05	8e-06	5e-08	-12.4292	metazoa	73.9	31.2	37	48.5	46.6	56.2	-17.7	metazoa
transcript1538	HE688011	256	6e-07	0.0004	3e-06	1.9	0.005	2.1	-1.60944	metazoa	52	42	53.5	32	37.4	30.8	1.5	eubacteria
transcript1542	HE688012	344	0.11	1.5	6e-16	0.17	1.4	6e-24	51.263	protista	34.7	30	85.5	35.4	29.3	108	73.3	protista
transcript1544	HE688013	220	2.1	1.5	2e-14	1.1	1	0.003	32.285	eubacteria	30.4	30	80.9	32.7	1	40	50.5	eubacteria
transcript1546	HE688014	221	4e-14	0.007	0.067	0.39	3.9	8e-08	-14.5087	metazoa	75.9	37.7	38.9	34.3	27.7	55.5	-20.4	metazoa
transcript1549	HE688015	387	1e-06	0.41	1.3	0.0005	9e-06	2e-05	-2.19722	metazoa	50.8	32	34.7	43.9	46.6	47.8	-3	metazoa
transcript1554	HE688016	215	3e-27	1e-06	3e-06	5e-22	3e-11	2e-21	-12.0238	metazoa	119	50.1	53.1	103	64.7	100	-16	metazoa
transcript1559	HE688017	396	0.54	9e-09	4e-18	2e-19	3e-13	0.11	42.4398	fungi	32.3	57.4	92.8	95.1	71.6	35	62.8	fungi
transcript1561	HE688018	203	2e-08	7.8	3.6	0.02	0.62	0.05	-13.8155	metazoa	57	27.7	33.1	38.5	30.4	36.2	-18.5	metazoa
transcript1562	HE688019	227	0.083	0.002	3e-05	4e-14	4e-10	4e-09	28.361	fungi	35	40	50.1	77.4	60.8	59.7	42.4	fungi
transcript1563	HE688020	217	5e-23	1	1	0.0005	9e-08	3e-14	-20.2124	metazoa	105	1	1	43.9	53.1	76.6	-28.4	metazoa
transcript1570	HE688021	211	3e-08	4.5	1	9.3	0.16	0.42	-15.4895	metazoa	56.2	28.5	1	29.6	32.3	33.1	-23.1	metazoa
transcript1573	HE688022	245	1e-10	0.0005	0.0006	2.5	0.47	1e-05	-11.5129	metazoa	64.3	41.6	45.8	31.6	30.8	48.5	-15.8	metazoa
transcript1574	HE688023	224	2.7	5e-06	2e-12	1.9	0.004	3e-05	27.9311	eubacteria	30	48.1	73.6	32	37.7	47	43.6	eubacteria
transcript1579	HE688024	367	0.53	0.007	6e-14	0.077	0.21	0.43	29.8096	eubacteria	32.3	37.7	79	36.6	32	33.1	46.7	eubacteria
transcript1580	HE688025	202	2e-28	1	1e-10	7.2	2e-16	3e-16	-27.631	metazoa	123	1	68.2	30	81.6	83.6	-39.4	metazoa
transcript1586	HE688026	240	4e-16	1.5	1.7	9e-14	1e-13	9e-12	-5.4161	metazoa	82.4	30	34.3	76.3	72.4	68.6	-6.1	metazoa
transcript1592	HE688027	378	5e-29	2	4.8	0.1	4	0.11	-62.8629	metazoa	125	29.6	32.7	36.2	27.7	35	-88.8	metazoa
transcript1596	HE688028	249	9e-14	5.8	4.8	1.9	8.9	0.72	-29.7105	metazoa	74.7	28.1	32.7	32	26.6	32.3	-42	metazoa
transcript1597	HE688029	584	1e-48	1e-10	2e-07	0.022	6e-35	9e-38	-25.2231	metazoa	192	65.1	57.8	39.7	144	156	-36	metazoa
transcript1599	HE688030	305	2e-17	0.54	0.75	0.004	0.019	0.0004	-30.6268	metazoa	86.7	31.6	35.4	40.8	35.4	43.1	-43.6	metazoa
transcript1605	HE688031	291	4e-13	0.53	0.002	6e-12	4e-10	3e-11	-2.70805	metazoa	72.8	31.6	43.9	70.1	60.8	67	-2.7	metazoa
transcript1612	HE688032	267	1e-17	2.6	1.6	7e-09	2e-08	2e-08	-20.3666	metazoa	87.4	29.3	34.3	60.1	55.5	57.8	-27.3	metazoa
transcript1614	HE688033	456	3e-65	2e-06	3e-35	2e-55	1	1e-50	-22.6204	metazoa	246	50.1	149	214	30.4	197	-32	metazoa
transcript1616	HE688034	276	3e-08	2	8.2	7.3	0.0005	0.56	-9.72117	metazoa	56.2	29.6	32	30	40.8	32.7	-15.4	metazoa
transcript1618	HE688035	319	6e-06	0.036	0.03	0.002	0.004	0.051	-5.80914	metazoa	48.9	35.4	40	42	37.7	36.2	-6.9	metazoa
transcript1619	HE688036	335	4e-16	1e-05	1	2e-10	2e-08	1e-10	-12.4292	metazoa	82.4	47	1	65.5	55.5	64.7	-16.9	metazoa
transcript1620	HE688037	331	0.0007	0.017	0.11	0.035	1e-05	0.0003	4.2485	plants	42	36.6	38.1	37.7	46.2	43.5	4.2	plants
transcript1624	HE688038	201	2.6	1e-06	5e-10	0.0004	6.8	2.7	22.3719	eubacteria	30	50.1	65.9	44.3	26.9	30.4	35.9	eubacteria
transcript1625	HE688039	270	2e-07	2.6	0.0002	0.016	0.001	0.064	-6.90776	metazoa	53.9	29.3	47	38.9	39.7	35.8	-6.9	metazoa
transcript1626	HE688040	299	5e-07	0.002	0.0001	0.0003	0.0006	0.0002	-5.29832	metazoa	52.4	39.7	47.8	44.7	40.4	43.9	-4.6	metazoa
transcript1629	HE688041	210	3e-11	2	1	1	5.2	0.55	-23.632	metazoa	66.2	29.6	1	1	27.3	32.7	-33.5	metazoa
transcript1639	HE688043	269	4e-23	1e-08	5e-15	0.66	2e-16	4e-17	-13.8155	metazoa	105	57	82.4	33.5	82	86.3	-18.7	metazoa
transcript1647	HE688044	257	4e-34	0.11	2e-17	0.058	1.4	1e-23	-23.9421	metazoa	142	33.9	90.5	37	29.3	107	-35	metazoa
transcript1649	HE688045	216	1e-09	2.6	0.014	4.3	0.019	0.049	-16.4546	metazoa	60.8	29.3	41.2	30.8	35.4	36.2	-19.6	metazoa
transcript1651	HE688046	262	2.1	1	1e-13	0.002	5.1	0.71	30.6755	eubacteria	30.4	1	78.2	41.6	27.3	32.3	47.8	eubacteria
transcript1652	HE688047	590	4e-33	1.7	2e-06	2e-05	4e-12	9e-25	-19.2316	metazoa	140	31.2	55.1	50.1	68.9	113	-27	metazoa
transcript1653	HE688048	341	6e-08	2	8.1	2.5	1.3	0.085	-14.1638	metazoa	55.5	29.6	32	31.6	29.3	35.4	-20.1	metazoa
transcript1655	HE688049	241	5e-15	0.41	0.19	3e-05	0.007	0.003	-22.515	metazoa	79	32	37.4	47.8	37	40.4	-31.2	metazoa
transcript1662	HE688051	284	3.5	0.083	7e-31	3e-10	7e-13	1.2	70.687	eubacteria	29.6	34.3	135	64.7	70.1	31.6	105.4	eubacteria
transcript1668	HE688052	356	4e-05	5e-07	3e-10	8e-10	9e-10	3e-06	11.8006	eubacteria	46.2	51.6	66.6	63.2	59.7	50.1	20.4	eubacteria
transcript1669	HE688053	261	3e-20	4e-05	3e-11	2e-13	2e-10	1e-17	-5.80914	metazoa	96.3	45.4	70.1	75.1	62	88.2	-8.1	metazoa
transcript1671	HE688054	225	1.2	1	0.002	1	2.3	9e-07	14.1032	protista	31.2	1	43.9	1	28.5	52	20.8	protista
transcript1677	HE688056	221	2e-06	0.69	8.2	6e-07	1e-05	1e-06	1.20397	fungi	50.4	31.2	32	53.5	46.2	51.6	3.1	fungi
transcript1682	HE688057	422	3e-15	1	8.2	9.6	7.1	1.8	-33.4402	metazoa	80.1	1	32	29.6	27.3	31.2	-48.1	metazoa
transcript1684	HE688058	312	2e-25	4.5	0.11	8e-18	8e-22	6e-24	-3.4012	metazoa	113	28.5	38.1	89.7	99.8	108	-5	metazoa
transcript1685	HE688059	370	2e-09	2	1	0.001	2e-05	0.0007	-9.21034	metazoa	60.5	29.6	1	42.7	45.4	42.4	-15.1	metazoa
transcript1687	HE688060	346	4e-15	0.047	1.2	0.39	0.81	0.01	-28.5473	metazoa	79.3	35	34.7	34.3	30	38.5	-40.8	metazoa
transcript1691	HE688061	306	1e-14	1.2	3.7	8e-12	1e-13	6e-13	-2.30259	metazoa	77.4	30.4	33.1	69.7	72.4	72.4	-5	metazoa
transcript1700	HE688062	233	5e-07	0.41	0.33	0.3	0.27	0.023	-10.7364	metazoa	52.4	32	36.6	34.7	31.6	37.4	-15	metazoa
transcript1702	HE688063	220	8e-08	5.8	4.8	1.9	0.21	0.32	-14.7806	metazoa	55.1	28.1	32.7	32	32	33.5	-21.6	metazoa
transcript1703	HE688064	207	4e-08	1	8.3	9.3	3.1	4.7	-17.0344	metazoa	55.8	1	32	29.6	28.1	29.6	-23.8	metazoa
transcript1709	HE688065	229	4e-06	1	1	0.005	3e-06	6e-05	0.287682	plants	49.3	1	1	40.4	48.1	45.8	-1.2	metazoa
transcript1713	HE688066	327	3e-06	2e-05	6e-11	0.002	0.0008	0.066	10.8198	eubacteria	49.7	46.2	68.9	41.6	40	35.8	19.2	eubacteria
transcript1716	HE688067	293	1e-23	0.69	1.6	4.2	0.61	1e-15	-18.4207	metazoa	107	31.2	34.3	30.8	30.4	81.3	-25.7	metazoa
transcript1717	HE688068	290	2e-25	0.69	3e-09	1.5	0.27	9e-20	-13.017	metazoa	113	31.2	63.2	32.3	31.6	95.1	-17.9	metazoa
transcript1720	HE688069	214	6e-08	1	4.9	2e-06	2e-07	9e-07	-1.20397	metazoa	55.5	1	32.7	51.6	52.4	52	-3.1	metazoa
transcript1725	HE688070	250	2.6	7.8	0.11	1e-21	2e-14	4e-09	49.3098	fungi	30	27.3	38.1	102	75.1	59.7	72	fungi
transcript1730	HE688071	266	0.19	2.6	2e-06	1e-08	2e-06	0.55	16.7599	fungi	33.9	29.3	54.3	59.3	48.9	32.7	25.4	fungi
transcript1738	HE688072	246	1e-07	7.6	2.8	0.29	0.043	1.2	-12.9715	metazoa	54.7	27.7	33.5	34.7	34.3	31.6	-20	metazoa
transcript1741	HE688073	480	5e-07	0.84	1.3	0.44	1.2	0.54	-13.6877	metazoa	53.1	31.6	34.7	34.7	30.4	33.5	-18.4	metazoa
transcript1742	HE688074	265	2e-17	0.0001	8e-13	5e-11	2e-14	2e-11	-6.90776	metazoa	87	43.9	75.1	67	75.1	67.8	-11.9	metazoa
transcript1749	HE688075	371	6e-24	3.5	1e-15	2e-23	2e-26	3e-29	12.2061	protista	108	28.9	84.7	108	115	126	18	protista
transcript1752	HE688076	265	6e-11	0.082	2.1	0.3	1	0.008	-18.7084	metazoa	65.5	34.3	33.9	34.7	29.6	38.9	-26.6	metazoa
transcript1754	HE688077	436	3e-25	8e-17	1e-17	4e-17	2e-21	1e-24	-1.20397	metazoa	113	84.3	90.9	87.4	99.4	111	-2	metazoa
transcript1759	HE688078	379	3e-46	0.016	8e-29	5e-35	6e-36	5e-34	-23.719	metazoa	182	36.6	128	146	146	142	-36	metazoa
transcript1760	HE688079	422	1e-43	1e-19	6e-22	2e-34	5e-33	2e-38	-12.2061	metazoa	174	94	105	145	137	157	-17	metazoa
transcript1765	HE688080	267	1e-08	2	8.1	4.3	0.071	7.9	-15.7756	metazoa	57.8	29.6	32	30.8	33.5	28.9	-24.3	metazoa
transcript1767	HE688081	348	1.2	0.4	3e-27	1.5	1.4	1.2	61.2535	eubacteria	31.2	32	122	32.3	29.3	31.6	90.8	eubacteria
transcript1768	HE688082	242	3e-09	0.24	6.4	3e-05	2e-09	0.001	0.405465	plants	59.7	32.7	32.3	47.8	58.5	41.6	-1.2	metazoa
transcript1774	HE688083	298	2e-17	3e-07	6e-06	2e-15	1e-14	1e-12	-4.60517	metazoa	86.7	52.4	52.4	82	76.3	71.2	-4.7	metazoa
transcript1775	HE688084	356	3e-34	0.004	0.44	1.1	1.8	5e-15	-44.2599	metazoa	142	38.5	36.2	32.7	28.9	79.3	-62.7	metazoa
transcript1777	HE688085	385	7e-27	8e-05	5e-08	5e-28	4e-22	3e-17	2.63906	fungi	118	44.3	59.3	123	100	86.7	5	fungi
transcript1783	HE688086	274	2e-06	3.4	1	0.001	0.0005	0.003	-5.52146	metazoa	50.4	28.9	1	42.7	40.8	40.4	-7.7	metazoa
transcript1786	HE688087	200	4e-08	1	1	0.001	0.007	0.002	-10.1266	metazoa	55.8	1	1	42.7	37	41.2	-13.1	metazoa
transcript1789	HE688088	281	5e-09	0.41	1	1.1	2.3	0.73	-18.2222	metazoa	58.9	32	1	32.7	28.5	32.3	-26.2	metazoa
transcript1803	HE688089	493	6e-14	3.3	3.1	7e-13	1e-13	2e-11	-0.510826	metazoa	76.3	29.6	33.5	73.9	73.9	68.6	-2.4	metazoa
transcript1806	HE688090	406	2e-18	0.31	0.74	0.85	9e-12	3e-18	-0.405465	metazoa	90.1	32.3	35.4	33.1	66.6	90.1	0	metazoa
transcript1808	HE688091	311	1e-09	0.41	2.2	2.5	4	0.71	-19.8317	metazoa	61.2	32	33.9	31.6	27.7	32.3	-27.3	metazoa
transcript1811	HE688092	207	8e-10	1.6	1	1e-08	0.0002	0.013	-2.52573	metazoa	61.6	30	1	58.9	42	38.1	-2.7	metazoa
transcript1812	HE688093	224	2e-28	3e-11	3e-12	2e-17	2e-20	2e-18	-18.4207	metazoa	123	65.9	73.2	88.2	95.5	90.5	-27.5	metazoa
transcript1813	HE688094	254	0.0001	8e-05	5e-08	9e-14	6e-07	3e-06	20.8286	fungi	44.3	44.3	59.3	76.3	50.4	50.1	32	fungi
transcript1816	HE688095	251	9e-06	2.6	8.2	3.2	6.8	2.7	-12.5738	metazoa	48.1	29.3	32	31.2	26.9	30.4	-16.1	metazoa
transcript1821	HE688096	232	0.32	0.7	2e-08	3.3	1	0.0001	16.5881	eubacteria	33.1	31.2	60.8	31.2	1	44.7	27.7	eubacteria
transcript1825	HE688097	220	2e-16	9e-12	5e-12	2.5	5e-09	2e-09	-10.1266	metazoa	84	67.4	72.4	31.6	57.4	60.5	-11.6	metazoa
transcript1826	HE688098	309	1e-07	7.7	1	3.3	0.78	0.0002	-7.6009	metazoa	54.7	27.7	1	31.2	30	43.9	-10.8	metazoa
transcript1836	HE688099	474	3e-29	1	3.7	5e-18	2e-26	1e-23	-6.50229	metazoa	127	1	33.1	90.9	115	108	-12	metazoa
transcript1840	HE688100	214	4e-11	1.2	1	6e-05	4e-08	2e-08	-6.21461	metazoa	55.5	30.4	1	45.8	43.9	49.7	-5.8	metazoa
transcript1841	HE688101	237	5e-18	1.5	0.0007	2e-10	0.0002	1e-11	-14.5087	metazoa	89	30	45.4	65.1	42.4	68.2	-20.8	metazoa
transcript1843	HE688102	469	1e-18	0.26	3.7	0.062	0.011	0.13	-36.9367	metazoa	91.7	33.1	33.1	37.4	37	35.4	-54.3	metazoa
transcript1851	HE688103	202	3e-11	7.8	8.1	1.4	0.81	1.2	-24.0191	metazoa	66.2	27.7	32	32.3	30	31.6	-33.9	metazoa
transcript1856	HE688104	200	7e-06	1e-06	8e-05	1e-06	2e-05	4e-09	7.46737	protista	48.5	50.1	48.5	52.4	45.4	59.7	11.2	protista
transcript1868	HE688105	228	8e-13	1	3.7	7.3	3	0.003	-22.045	metazoa	71.6	1	33.1	30	28.1	40.4	-31.2	metazoa
transcript1869	HE688106	316	1e-36	2.6	1	2e-27	8e-17	7e-25	-21.4164	metazoa	150	29.3	1	121	83.2	112	-29	metazoa
transcript1876	HE688107	219	7e-14	8e-05	2e-06	0.035	0.014	6e-05	-17.1679	metazoa	75.1	44.3	53.9	37.7	35.8	45.8	-21.2	metazoa
transcript1879	HE688108	342	4e-37	5e-20	3e-23	1e-16	1e-15	4e-17	-31.9485	metazoa	152	94.7	109	85.5	79.3	86.3	-43	metazoa
transcript1881	HE688109	398	2e-06	0.24	0.008	0.0005	0.002	1e-05	-1.60944	metazoa	50.4	32.7	42	43.9	38.9	48.1	-2.3	metazoa
transcript1890	HE688110	255	3e-08	0.013	1	0.65	0.094	0.42	-12.9793	metazoa	56.6	37	1	33.5	33.1	33.1	-19.6	metazoa
transcript1891	HE688111	338	1e-25	2	1e-21	4e-23	5e-22	5e-23	-5.99146	metazoa	114	29.6	104	107	100	105	-7	metazoa
transcript1898	HE688112	236	5.9	0.7	6e-08	0.86	2.4	4.7	18.4039	eubacteria	28.9	31.2	58.9	33.1	28.5	29.6	30	eubacteria
transcript1904	HE688113	231	2e-11	0.92	3.7	0.39	3.9	0.96	-23.6937	metazoa	67.4	30.8	33.1	34.3	27.7	32	-33.1	metazoa
transcript1905	HE688114	305	8e-13	6e-10	1e-09	9e-09	2e-10	2e-10	-5.52146	metazoa	71.6	61.2	64.3	59.7	61.6	64.3	-7.3	metazoa
transcript1914	HE688116	248	3e-17	1.2	3.7	1e-08	7e-08	2e-06	-19.6247	metazoa	86.3	30.4	33.1	58.9	53.5	50.8	-27.4	metazoa
transcript1916	HE688117	212	2e-10	2.6	4e-07	2e-13	9e-08	2e-05	6.90776	fungi	63.9	29.3	56.2	75.1	53.1	47.4	11.2	fungi
transcript1918	HE688118	386	2e-16	2	0.33	0.0005	2e-06	0.0004	-23.0259	metazoa	83.6	29.6	36.6	43.9	48.9	43.1	-34.7	metazoa
transcript1919	HE688119	333	9e-33	0.18	1.7	0.001	2e-08	2e-07	-56.0605	metazoa	137	33.1	34.3	42.4	55.1	54.3	-81.9	metazoa
transcript1922	HE688120	219	2e-06	2.6	0.001	0.027	5e-05	1.6	-3.21888	metazoa	50.4	29.3	44.7	38.1	43.9	31.2	-5.7	metazoa
transcript1924	HE688121	370	3e-19	0.013	0.73	3e-10	2e-12	3e-10	-15.7126	metazoa	93.2	37	35.4	64.7	68.6	63.5	-24.6	metazoa
transcript1926	HE688122	219	6e-10	0.11	4.8	0.0004	4e-05	0.0002	-11.1075	metazoa	62	33.9	32.7	44.3	44.3	44.3	-17.7	metazoa
transcript1928	HE688123	339	7e-06	1e-06	2e-08	0.0006	0.0003	3e-08	5.85793	eubacteria	48.5	50.1	60.8	43.5	41.6	57	12.3	eubacteria
transcript1930	HE688124	264	2e-15	0.0005	5e-07	2e-05	0.0003	0.004	-19.337	metazoa	80.5	41.6	55.8	48.9	41.6	39.7	-24.7	metazoa
transcript1933	HE688125	396	1e-39	1.5	3.7	4.3	4.6	0.0004	-81.9768	metazoa	160	30	33.1	30.8	27.7	43.1	-116.9	metazoa
transcript1939	HE688126	303	2e-10	2	0.57	0.39	0.21	0.42	-20.7721	metazoa	63.5	29.6	35.8	34.3	32	33.1	-27.7	metazoa
transcript1943	HE688127	259	6e-24	2e-15	1e-16	8e-20	1e-14	1e-20	-7.41858	metazoa	108	79.7	87.8	96.3	76.3	98.2	-9.8	metazoa
transcript1944	HE688128	242	3e-19	0.53	2.2	6e-12	5e-06	6e-11	-16.8112	metazoa	92.8	31.6	33.9	70.1	47.4	65.9	-22.7	metazoa
transcript1946	HE688129	249	5e-22	0.31	1	4.2	5.2	4.7	-47.8763	metazoa	102	32.3	1	30.8	27.3	29.6	-69.7	metazoa
transcript1953	HE688130	285	0.91	4.5	4e-06	1.9	8.9	2.8	12.3349	eubacteria	31.6	28.5	52.8	32	26.6	30.4	21.2	eubacteria
transcript1954	HE688131	294	1e-05	0.028	1	0.0005	6e-06	6e-05	0.510826	plants	47.8	35.8	1	43.9	47	45.8	-0.8	metazoa
transcript1958	HE688132	231	1e-11	7.8	1	1.9	3	3.6	-25.3284	metazoa	67.8	27.7	1	32	28.1	30	-35.8	metazoa
transcript1962	HE688133	383	6e-14	0.9	0.023	2e-11	6e-13	8e-13	-2.30259	metazoa	75.5	30.8	40.4	68.2	70.5	72	-3.5	metazoa
transcript1967	HE688134	202	2e-12	3.5	1	0.0003	4e-06	4e-06	-14.5087	metazoa	70.5	28.9	1	44.7	47.8	49.7	-20.8	metazoa
transcript1969	HE688135	235	2e-28	2e-17	0.11	4e-23	3e-23	9e-25	-8.41183	metazoa	123	86.3	38.1	107	104	111	-12	metazoa
transcript1970	HE688136	230	0.0002	4.6	1e-11	2e-10	3e-11	7e-12	17.1679	protista	43.5	28.5	71.2	65.5	64.7	68.9	27.7	eubacteria
transcript1971	HE688137	357	3e-08	0.41	4.8	0.86	4	1.2	-16.4305	metazoa	56.6	32	32.7	33.1	27.7	31.6	-23.5	metazoa
transcript1975	HE688138	228	3e-07	4.6	4e-11	2.5	0.16	1.3	8.92266	eubacteria	53.1	28.5	69.7	31.6	32.3	31.6	16.6	eubacteria
transcript1983	HE688139	228	8e-10	0.41	1.6	1	8.7	0.25	-19.5601	metazoa	61.6	32	34.3	1	26.6	33.9	-27.3	metazoa
transcript1988	HE688140	368	0.0003	8e-05	0.003	0.0002	0.002	3e-07	6.90776	protista	43.1	44.3	43.5	45.1	38.5	53.5	10.4	protista
transcript1990	HE688141	223	3e-06	1	1	9.6	3.9	0.001	-5.80914	metazoa	49.7	1	1	29.6	27.7	41.6	-8.1	metazoa
transcript1991	HE688142	223	4e-14	0.89	8.2	7e-08	7e-08	7e-10	-9.76996	metazoa	75.9	30.8	32	56.6	53.5	62.4	-13.5	metazoa
transcript1996	HE688143	237	2e-10	0.7	2.8	0.02	0.004	5e-07	-7.82405	metazoa	63.5	31.2	33.5	38.5	37.7	52.8	-10.7	metazoa
transcript1998	HE688144	273	5e-16	3.4	1	3e-12	6e-09	2e-08	-8.69951	metazoa	82.4	28.9	1	71.2	57	57.8	-11.2	metazoa
transcript2001	HE688145	406	2e-28	0.7	0.43	2e-12	0.76	0.0002	-36.8414	metazoa	123	31.2	36.2	72	30.4	44.3	-51	metazoa
transcript2002	HE688146	211	7e-12	1	6.4	0.007	2.3	0.05	-20.7233	metazoa	68.6	1	32.3	40	28.5	36.2	-28.6	metazoa
transcript2004	HE688147	225	2e-08	2.7	2e-06	1e-05	0.003	0.0002	-4.60517	metazoa	57.4	29.3	53.9	49.3	38.1	44.3	-3.5	metazoa
transcript2007	HE688148	280	8e-13	1	2e-07	6e-12	0.0006	2e-06	-2.0149	metazoa	71.6	1	57	70.1	40.4	51.2	-1.5	metazoa
transcript2010	HE688150	277	1e-28	7.5	7e-05	2e-08	2e-14	2e-13	-32.9293	metazoa	124	27.7	48.9	58.5	75.5	73.9	-48.5	metazoa
transcript2012	HE688151	248	5e-17	0.18	0.75	3.2	2e-09	0.001	-17.5044	metazoa	85.5	33.1	35.4	31.2	58.5	42	-27	metazoa
transcript2022	HE688152	203	2.6	4.6	4e-07	0.0006	8.9	0.006	15.6873	eubacteria	30	28.5	56.2	43.5	26.6	39.3	26.2	eubacteria
transcript2024	HE688153	210	5e-13	3.5	1	7.1	1.1	2.1	-28.3242	metazoa	72.4	28.9	1	30	29.6	30.8	-41.6	metazoa
transcript2029	HE688154	224	0.92	0.4	2e-10	0.66	3	0.01	22.2493	eubacteria	31.6	32	67.4	33.5	28.1	38.5	35.8	eubacteria
transcript2034	HE688155	247	6e-07	3e-07	1e-10	5e-06	3e-07	5e-05	8.69951	eubacteria	52	52.4	67.8	50.4	51.6	46.2	15.8	eubacteria
transcript2037	HE688156	203	9e-25	3e-14	0.002	6e-21	4e-21	5e-20	-8.39941	metazoa	111	75.5	43.9	100	97.4	95.9	-11	metazoa
transcript2038	HE688157	219	7e-07	9.9	1	1	1.8	6	-14.1722	metazoa	52	27.3	1	1	28.9	29.3	-22.7	metazoa
transcript2041	HE688158	264	3e-07	1.6	0.051	0.0003	3e-06	1e-05	-2.30259	metazoa	53.1	30	39.3	44.7	48.1	48.5	-4.6	metazoa
transcript2044	HE688159	287	1e-09	1.2	8.1	0.85	0.8	0.56	-20.1434	metazoa	60.8	30.4	32	33.1	30	32.7	-27.7	metazoa
transcript2052	HE688160	213	1e-12	0.53	3.7	0.001	1.8	0.11	-20.7233	metazoa	70.9	31.6	33.1	42.4	28.9	35	-28.5	metazoa
transcript2053	HE688161	221	2e-09	2	2.8	3.3	1	4.6	-20.0301	metazoa	60.1	29.6	33.5	31.2	1	29.6	-26.6	metazoa
transcript2055	HE688162	583	5e-45	0.01	0.12	2e-30	2e-21	3e-35	-22.515	metazoa	179	38.5	38.9	132	99.8	147	-32	metazoa
transcript2056	HE688163	247	3e-27	2.6	0.068	5e-07	2e-07	4e-12	-34.8265	metazoa	119	29.3	38.9	53.9	52.4	69.7	-49.3	metazoa
transcript2059	HE688164	225	6e-10	1	1	9.6	8.7	1	-21.2341	metazoa	62	1	1	29.6	26.6	1	-32.4	metazoa
transcript2061	HE688165	241	3e-14	0.063	2.2	4e-11	4e-10	6e-11	-7.19544	metazoa	76.3	34.7	33.9	67.4	60.8	65.9	-8.9	metazoa
transcript2062	HE688166	569	0.35	1.2	5e-20	9e-09	2.2	0.21	43.3924	eubacteria	34.3	31.6	99.8	60.8	30	35.4	65.5	eubacteria
transcript2066	HE688167	202	1e-10	1.6	4.7	4e-08	2e-06	0.0003	-5.99146	metazoa	64.3	30	32.7	57.4	48.5	43.5	-6.9	metazoa
transcript2067	HE688168	533	1e-17	9e-05	6e-07	1e-07	5e-06	3e-05	-23.0259	metazoa	88.6	45.1	55.8	50.8	48.5	48.1	-32.8	metazoa
transcript2070	HE688169	212	6e-26	7e-17	7e-21	5e-24	0.12	5e-24	-4.42285	metazoa	115	84.3	102	110	32.7	109	-5	metazoa
transcript2072	HE688170	353	3e-15	0.91	3.7	0.23	0.043	0.25	-30.2936	metazoa	79.7	30.8	33.1	35	34.3	33.9	-44.7	metazoa
transcript2073	HE688171	388	0.0007	0.4	0.01	0.0003	9e-06	2e-05	4.35386	plants	42	32	41.6	44.7	46.6	47.4	5.4	protista
transcript2076	HE688172	270	2e-13	2.6	2.1	3.3	3	1.2	-29.4228	metazoa	73.9	29.3	33.9	31.2	28.1	31.6	-40	metazoa
transcript2078	HE688173	376	2e-23	1e-06	3e-08	1.4	0.81	1e-10	-29.2405	metazoa	106	50.4	60.1	32.3	30	64.7	-41.3	metazoa
transcript2081	HE688174	342	2e-44	0.69	0.0002	0.29	3e-19	3e-37	-16.5236	metazoa	176	31.2	47.4	34.7	91.3	153	-23	metazoa
transcript2082	HE688175	361	1e-20	0.69	0.0001	1e-17	8e-17	7e-20	-1.94591	metazoa	97.8	31.2	47.8	89.4	83.2	95.5	-2.3	metazoa
transcript2084	HE688176	350	4e-22	0.32	6.4	7e-14	3e-14	4e-13	-18.133	metazoa	102	32.3	32.3	76.6	74.7	73.2	-25.4	metazoa
transcript2091	HE688177	203	8e-07	2	1	0.0004	0.002	0.003	-6.21461	metazoa	51.6	29.6	1	44.3	38.5	40.4	-7.3	metazoa
transcript2094	HE688178	210	1e-10	1	0.0003	0.49	3.1	3e-05	-12.6115	metazoa	64.7	1	47	33.9	28.1	47	-17.7	metazoa
transcript2097	HE688179	244	0.31	10	1e-08	8e-10	0.81	2e-18	39.5822	protista	33.1	27.3	61.6	63.2	30	90.5	57.4	protista
transcript2100	HE688180	520	7e-35	0.97	3e-06	1e-21	2e-19	2e-22	-28.6808	metazoa	145	31.6	53.9	103	92.8	104	-41	metazoa
transcript2101	HE688181	349	2e-11	4e-15	2e-13	6e-08	1e-06	2e-12	8.51719	archaea	67.4	78.6	77	57	49.3	70.5	11.2	archaea
transcript2102	HE688182	305	3e-07	2	1.7	0.87	0.79	0.11	-12.8122	metazoa	53.1	29.6	34.3	33.1	30	35	-18.1	metazoa
transcript2104	HE688183	424	6e-23	8e-06	3.7	8e-21	2e-22	4e-22	-1.20397	metazoa	105	47.8	33.1	99.8	102	103	-2	metazoa
transcript2105	HE688184	224	2e-09	7.6	0.97	3e-07	4e-12	7e-07	6.21461	plants	60.5	27.7	35	54.7	67.4	52.4	6.9	plants
transcript2106	HE688185	297	9e-22	5.8	0.43	9e-08	2e-12	1e-16	-11.6183	metazoa	101	28.1	36.2	56.2	68.9	84.7	-16.3	metazoa
transcript2112	HE688186	504	2.9	0.7	5e-09	2e-06	0.023	7e-07	20.1785	eubacteria	30.8	32	62.8	52.8	36.2	53.1	32	eubacteria
transcript2117	HE688187	225	5e-13	4.6	1	8e-07	3e-10	9e-10	-6.39693	metazoa	72.4	28.5	1	53.1	61.2	62	-10.4	metazoa
transcript2121	HE688188	209	5.8	2.6	1e-16	2.5	0.8	2e-06	38.5992	eubacteria	28.9	29.3	87.8	31.6	30	50.8	58.9	eubacteria
transcript2122	HE688189	219	0.029	7e-19	7e-18	3e-11	0.072	2e-09	38.2627	archaea	36.6	90.9	92	67.8	33.5	60.8	55.4	eubacteria
transcript2123	HE688190	258	8e-26	1	8e-05	2e-05	7e-10	3e-18	-17.4399	metazoa	114	1	48.5	48.9	60.1	90.1	-23.9	metazoa
transcript2126	HE688191	418	1e-05	7e-05	0.002	4e-05	0.0006	4e-07	3.21888	protista	47.8	44.7	44.3	47.4	40.8	53.1	5.3	protista
transcript2130	HE688192	357	2.7	1.2	3e-15	5e-33	1e-21	4e-16	75.3691	fungi	30	30.4	83.2	140	99.4	83.2	110	fungi
transcript2131	HE688193	579	4e-10	0.086	1	2	0.76	1.1	-19.1861	metazoa	63.9	35.4	1	33.1	31.6	33.1	-28.5	metazoa
transcript2135	HE688194	245	0.24	2.6	3e-07	1e-06	3.1	4e-05	13.5924	eubacteria	33.5	29.3	56.6	52.8	28.1	46.6	23.1	eubacteria
transcript2136	HE688195	489	2e-38	1.9	3e-16	4e-31	4e-33	2e-34	-9.21034	metazoa	157	30.4	86.7	134	138	144	-13	metazoa
transcript2139	HE688196	354	6e-05	0.54	4e-07	0.003	0.001	9e-25	45.6462	protista	45.4	31.6	56.2	41.2	39.7	111	65.6	protista
transcript2148	HE688197	203	7e-06	2.7	3.6	3.2	1.1	6.1	-11.9649	metazoa	48.5	29.3	33.1	31.2	29.6	29.3	-15.4	metazoa
transcript2151	HE688198	215	8e-18	5.9	0.018	3e-11	2e-10	1e-13	-9.43348	metazoa	88.2	28.1	40.8	67.8	62	75.1	-13.1	metazoa
transcript2152	HE688199	201	1e-14	2.7	1	9.4	1.8	2e-05	-21.4164	metazoa	77.8	29.3	1	29.6	28.9	47.8	-30	metazoa
transcript2153	HE688200	228	5e-23	1.6	1	1e-08	4e-08	3e-14	-20.2124	metazoa	105	30	1	58.9	54.3	76.6	-28.4	metazoa
transcript2156	HE688201	330	8e-15	6e-06	2e-09	8e-12	0.004	5e-12	-6.43775	metazoa	78.2	48.1	63.9	69.7	37.7	69.3	-8.5	metazoa
transcript2159	HE688202	243	3e-20	1	1	3e-17	3e-18	7e-17	-4.60517	metazoa	96.3	1	1	87.8	87.8	85.5	-8.5	metazoa
transcript2167	HE688203	206	2e-15	4.5	1	0.0002	9e-05	4e-07	-19.1138	metazoa	80.5	28.5	1	45.4	43.1	53.1	-27.4	metazoa
transcript2168	HE688204	272	3e-05	0.028	8.3	2e-06	0.0002	0.0004	2.70805	fungi	46.6	35.8	32	51.6	42	43.1	5	fungi
transcript2170	HE688205	396	3e-11	3.5	2e-05	0.004	2.1	0.002	-13.41	metazoa	66.6	28.9	50.8	40.8	28.9	40.8	-15.8	metazoa
transcript2175	HE688206	585	0.044	0.013	0.003	4e-12	7e-07	0.0002	23.1212	fungi	37.4	38.1	44.3	72	51.6	45.8	34.6	fungi
transcript2178	HE688207	290	1e-11	0.91	2.8	0.02	0.007	0.95	-20.3666	metazoa	67.8	30.8	33.5	38.5	37	32	-29.3	metazoa
transcript2180	HE688208	243	0.082	0.9	2.8	3e-15	0.62	2.8	30.9391	fungi	35	30.8	33.5	81.3	30.4	30.4	46.3	fungi
transcript2183	HE688209	287	1e-11	0.91	1	1	0.015	5e-05	-15.4249	metazoa	67.4	30.8	1	1	35.8	46.2	-21.2	metazoa
transcript2185	HE688210	246	1e-09	0.9	1.3	7e-08	4e-05	0.001	-4.2485	metazoa	61.2	30.8	34.7	56.6	44.3	42	-4.6	metazoa
transcript2188	HE688211	276	3e-08	0.31	1.7	1.9	0.81	2.8	-16.1509	metazoa	56.2	32.3	34.3	32	30	30.4	-21.9	metazoa
transcript2197	HE688212	204	1e-16	1	1	1	0.16	8	-35.0088	metazoa	84.3	1	1	1	32.3	28.9	-52	metazoa
transcript2207	HE688213	242	0.017	2.6	1	9e-06	0.16	0.002	7.54374	fungi	37.4	29.3	1	49.7	32.3	40.8	12.3	fungi
transcript2208	HE688214	323	3e-39	0.14	0.25	9e-32	8e-25	7e-38	-3.14988	metazoa	159	33.5	37	135	109	155	-4	metazoa
transcript2210	HE688215	538	0.016	8e-20	3e-34	2e-25	3e-21	6e-16	73.0541	eubacteria	38.5	95.1	146	115	99	83.6	107.5	eubacteria
transcript2213	HE688216	210	9e-12	7.7	8.3	1.1	3.1	0.42	-24.5663	metazoa	68.2	27.7	32	32.7	28.1	33.1	-35.1	metazoa
transcript2217	HE688217	422	0.82	0.35	3e-30	4.3	1.4	4.1	67.7805	eubacteria	32	32.3	132	30.8	29.6	30	100	eubacteria
transcript2219	HE688218	233	0.0001	3.5	8e-16	4e-13	3e-10	9e-18	30.039	protista	44.3	28.9	85.1	73.9	61.2	88.6	44.3	protista
transcript2221	HE688219	274	1e-09	4.5	0.089	0.86	5.1	8e-08	-4.38203	metazoa	60.8	28.5	38.5	33.1	27.3	55.5	-5.3	metazoa
transcript2222	HE688220	263	1e-15	1	3.6	2e-05	4e-06	0.0002	-22.1096	metazoa	80.9	1	33.1	48.9	47.8	44.3	-32	metazoa
transcript2224	HE688221	211	1e-05	0.91	6.4	1	5.2	0.017	-7.43838	metazoa	47.8	30.8	32.3	1	27.3	37.7	-10.1	metazoa
transcript2227	HE688222	498	9e-39	0.062	2e-05	2e-20	8e-24	8e-27	-27.5132	metazoa	158	35.4	51.2	99.4	107	119	-39	metazoa
transcript2229	HE688223	258	2e-29	3.5	4.8	4.2	8e-14	1e-17	-26.9379	metazoa	126	28.9	32.7	30.8	73.2	87.8	-38.2	metazoa
transcript2230	HE688224	301	5e-24	5.8	4.9	7.1	0.46	1.2	-52.8761	metazoa	108	28.1	32.7	30	30.8	31.6	-75.3	metazoa
transcript2232	HE688225	213	2e-24	1.5	0.031	7e-24	4e-19	2e-20	-1.25276	metazoa	110	30	40	109	90.9	97.4	-1	metazoa
transcript2235	HE688226	295	3e-09	5.8	3e-06	3e-06	8e-09	1e-13	10.309	protista	59.7	28.1	53.1	51.2	56.6	74.7	15	protista
transcript2238	HE688227	236	6e-21	5.9	8.1	9e-19	2e-20	5e-26	11.6952	protista	98.6	28.1	32	92.8	95.5	115	16.4	protista
transcript2242	HE688228	251	7e-12	0.4	3e-09	4e-05	9e-11	2e-12	1.25276	protista	68.6	32	63.2	47.4	63.2	70.9	2.3	protista
transcript2246	HE688229	275	4e-09	2	1	1	1	2.1	-19.337	metazoa	59.3	29.6	1	1	1	30.8	-28.5	metazoa
transcript2248	HE688230	294	3e-16	0.31	0.73	7e-08	7e-07	3e-08	-18.4207	metazoa	83.2	32.3	35.4	56.6	50.1	57	-26.2	metazoa
transcript2257	HE688231	251	9e-22	3e-22	3e-25	1e-18	4	8e-24	8.00637	eubacteria	101	102	116	92.4	27.7	108	15	eubacteria
transcript2258	HE688232	280	3e-07	4e-07	2e-07	4e-09	5e-06	1e-08	4.31749	fungi	53.1	52	57.4	60.8	47.4	58.5	7.7	fungi
transcript2260	HE688233	580	1e-11	4.7	1	0.14	0.76	1.4	-23.3623	metazoa	68.9	29.6	35.8	37	31.6	32.7	-31.9	metazoa
transcript2263	HE688234	284	0.53	1e-20	2e-24	1.9	3e-23	1e-13	53.934	eubacteria	32.3	96.7	114	32	104	75.1	81.7	eubacteria
transcript2265	HE688235	201	2e-09	0.92	4e-05	3.2	4e-05	3e-06	-7.31322	metazoa	60.1	30.8	49.7	31.2	44.3	50.1	-10	metazoa
transcript2275	HE688236	237	1e-23	4e-07	3e-12	0.007	8e-12	2e-11	-26.427	metazoa	107	52	73.2	40	66.6	67.4	-33.8	metazoa
transcript2281	HE688237	350	2e-09	0.18	2e-06	6e-05	2e-06	4e-09	-0.693147	metazoa	60.1	33.1	53.9	47	48.5	59.7	-0.4	metazoa
transcript2283	HE688238	259	1e-09	2	8.2	2e-09	4e-06	3e-05	-0.693147	metazoa	61.2	29.6	32	62	47.8	47	0.8	fungi
transcript2287	HE688239	386	3e-35	1.5	1e-05	2e-24	2e-17	4e-17	-24.923	metazoa	145	30	51.2	111	85.1	86.3	-34	metazoa
transcript2288	HE688240	212	9e-15	0.14	0.44	0.22	0.21	0.003	-26.5324	metazoa	78.2	33.5	36.2	35	32	40	-38.2	metazoa
transcript2291	HE688241	295	7e-11	1.5	3.6	0.5	3e-07	0.15	-8.36304	metazoa	65.1	30	33.1	33.9	51.2	34.7	-13.9	metazoa
transcript2293	HE688242	259	5e-07	0.92	6.3	2e-06	0.27	0.0001	-1.38629	metazoa	52.4	30.8	32.3	52	31.6	45.1	-0.4	metazoa
transcript2295	HE688243	343	1e-07	0.007	0.039	0.076	0.056	0.038	-11.1563	metazoa	54.3	37.7	39.7	36.6	33.9	36.6	-14.6	metazoa
transcript2300	HE688244	307	1e-18	0.18	4e-12	1e-15	7e-08	3e-06	-6.90776	metazoa	91.3	33.1	72.8	82.4	53.5	50.4	-8.9	metazoa
transcript2301	HE688245	235	4e-10	0.013	0.004	3e-05	2e-07	4e-06	-6.21461	metazoa	62.8	37	43.1	47.8	52.4	49.7	-10.4	metazoa
transcript2303	HE688246	445	4e-18	0.08	0.97	0.04	0.32	2.8	-36.8414	metazoa	89.7	34.7	35	37.7	32	30.8	-52	metazoa
transcript2305	HE688247	304	8e-16	2.6	2.8	3e-07	2e-12	2e-13	-5.52146	metazoa	81.6	29.3	33.5	54.7	68.6	74.3	-7.3	metazoa
transcript2306	HE688248	277	3e-20	0.028	3e-11	3e-20	7e-16	7e-18	0	metazoa	96.3	35.8	70.1	97.8	80.1	89	1.5	fungi
transcript2308	HE688249	309	7e-22	0.7	6e-17	2e-14	8e-11	7e-14	-11.3588	metazoa	101	31.2	89	78.6	63.2	75.5	-12	metazoa
transcript2315	HE688250	241	5e-13	3e-09	4e-10	1e-09	3e-10	3e-06	-6.39693	metazoa	72.4	58.9	66.2	62.4	61.6	50.4	-6.2	metazoa
transcript2317	HE688251	374	2e-13	0.18	0.57	0.85	0.006	0.0002	-20.7233	metazoa	73.9	33.1	35.8	33.1	37	44.3	-29.6	metazoa
transcript2323	HE688252	299	2e-22	1.5	2.2	3.2	1.8	2.1	-50.3692	metazoa	103	30	33.9	31.2	28.9	30.8	-69.1	metazoa
transcript2324	HE688253	252	3e-14	0.012	0.018	8e-07	3e-07	2e-06	-16.1181	metazoa	76.3	37	40.8	53.1	51.2	51.2	-23.2	metazoa
transcript2325	HE688254	202	2e-26	4e-10	3e-11	7e-21	1e-18	3e-18	-12.7657	metazoa	117	62	69.7	99.8	89	90.1	-17.2	metazoa
transcript2331	HE688255	249	0.021	9.9	8.3	0.009	1e-11	4e-05	21.4652	plants	37	27.3	32	39.7	65.9	46.6	28.9	plants
transcript2336	HE688256	238	2	5.9	1e-12	0.3	4	2.8	28.3242	eubacteria	30.4	28.1	74.7	34.7	27.7	30.4	44.3	eubacteria
transcript2338	HE688257	226	1e-10	2e-05	2e-05	7.3	6e-06	6.2	-11.0021	metazoa	64.7	46.2	50.8	30	47	29.3	-13.9	metazoa
transcript2341	HE688258	232	2e-22	2e-18	3e-22	2e-13	3e-14	1e-08	-0.405465	metazoa	103	89.7	106	75.5	74.7	58.5	3	eubacteria
transcript2350	HE688259	210	0.32	2e-05	1e-05	3e-07	5e-05	2e-05	13.88	fungi	33.1	46.6	51.2	54.7	43.9	47.4	21.6	fungi
transcript2351	HE688260	239	1e-20	0.53	0.95	3e-14	1e-17	9e-18	-6.80239	metazoa	97.4	31.6	35	77.8	86.3	88.6	-8.8	metazoa
transcript2356	HE688261	349	2e-27	1e-05	2e-09	3e-21	2e-21	2e-23	-9.21034	metazoa	120	47	63.5	100	98.2	107	-13	metazoa
transcript2357	HE688262	327	2e-30	0.08	2e-21	5.5	5e-11	7e-18	-20.7233	metazoa	129	34.3	103	30.4	63.9	89	-26	metazoa
transcript2362	HE688263	263	1e-06	2.6	1	1.1	5.1	0.32	-12.6761	metazoa	50.8	29.3	1	32.7	27.3	33.5	-17.3	metazoa
transcript2363	HE688264	243	3.4	5.8	1e-10	2e-17	2.3	2.8	39.6746	fungi	29.6	28.1	68.2	88.2	28.5	30.4	58.6	fungi
transcript2367	HE688265	297	4e-05	0.021	0.0003	0.002	0.0002	2e-06	2.99573	protista	46.2	36.2	46.6	42	42	50.8	4.6	protista
transcript2370	HE688266	261	4e-16	1	1	0.002	8.8	2e-05	-24.6353	metazoa	82.8	1	1	41.6	26.6	47.4	-35.4	metazoa
transcript2372	HE688267	231	2e-23	1	8.1	6e-10	4e-12	1e-11	-26.0216	metazoa	106	1	32	63.5	67.4	68.2	-37.8	metazoa
transcript2375	HE688268	246	1e-13	4e-15	2e-13	3e-10	3e-05	9e-09	3.21888	archaea	74.3	78.6	77.4	64.3	44.7	58.5	4.3	archaea
transcript2382	HE688269	387	2e-12	0.24	0.74	0.23	0.38	2.1	-25.4682	metazoa	70.1	32.7	35.4	35	31.2	30.8	-34.7	metazoa
transcript2384	HE688270	201	2e-06	0.002	0.004	7e-06	9e-05	1e-05	-1.25276	metazoa	50.1	40	43.1	50.1	43.1	48.1	0	metazoa
transcript2389	HE688272	272	4e-29	2	6.4	9.6	1.3	1.3	-65.651	metazoa	125	29.6	32.3	29.6	29.3	31.6	-92.7	metazoa
transcript2391	HE688273	299	1e-17	0.52	1.7	0.65	1.4	0.029	-35.6035	metazoa	87.8	31.6	34.3	33.5	29.3	37	-50.8	metazoa
transcript2396	HE688274	279	4e-11	2.7	0.74	0.005	0.002	2e-05	-13.1224	metazoa	65.9	29.3	35.4	40.4	38.5	47.4	-18.5	metazoa
transcript2397	HE688275	329	2e-06	0.0004	0.2	0.016	0.042	0.003	-5.29832	metazoa	50.1	42	37.4	38.9	34.3	40.4	-8.1	metazoa
transcript2404	HE688276	232	3e-16	4.5	4.8	5.6	3e-07	5e-11	-12.0238	metazoa	83.2	28.5	32.7	30.4	51.6	66.2	-17	metazoa
transcript2413	HE688277	200	1e-10	2.1	1	5.5	0.21	0.001	-16.1181	metazoa	64.3	29.6	1	30.4	32	41.6	-22.7	metazoa
transcript2415	HE688278	307	6e-16	0.14	4.8	1.1	0.27	8e-05	-25.6161	metazoa	82	33.5	32.7	32.7	31.6	45.4	-36.6	metazoa
transcript2418	HE688279	214	3.5	1.2	1	2e-10	0.8	4e-08	23.5855	fungi	29.6	30.4	1	65.5	30	56.6	35.9	fungi
transcript2419	HE688280	301	1e-33	1e-07	3e-15	1e-19	4e-30	2e-18	-8.29405	metazoa	140	53.5	83.2	95.5	127	90.9	-13	metazoa
transcript2420	HE688281	390	8e-37	7e-19	2.1	3e-34	4e-31	9e-31	-5.92693	metazoa	151	90.9	33.9	144	130	131	-7	metazoa
transcript2422	HE688282	295	6e-05	0.004	4e-07	1.1	1.4	0.32	5.01064	eubacteria	45.4	38.5	56.2	32.7	29.3	33.5	10.8	eubacteria
transcript2426	HE688283	253	8e-24	9e-12	5e-15	9e-19	1e-20	7e-22	-4.47164	metazoa	108	67.4	82.4	92.8	95.9	102	-6	metazoa
transcript2427	HE688284	251	0.11	0.003	1e-06	0.5	0.0008	0.0002	11.6082	eubacteria	34.7	39.3	54.7	33.9	40	43.9	20	eubacteria
transcript2434	HE688285	241	2	0.082	9e-12	0.5	4	5e-05	26.1269	eubacteria	30.4	34.3	71.6	33.9	27.7	46.2	41.2	eubacteria
transcript2435	HE688286	355	6e-22	0.063	0.0001	4e-05	0.0002	2e-05	-38.0453	metazoa	102	34.7	48.1	47.4	42	47.4	-53.9	metazoa
transcript2438	HE688287	212	3e-09	0.91	0.12	3e-05	0.0002	0.001	-9.21034	metazoa	59.7	30.8	38.1	48.1	42	42	-11.6	metazoa
transcript2448	HE688288	303	0.54	1.2	5e-13	0.84	1.3	0.55	27.708	eubacteria	32.3	30.4	75.9	33.1	29.3	32.7	43.6	eubacteria
transcript2456	HE688290	535	5e-12	6.8	4	0.98	3.2	0.18	-24.3068	metazoa	70.1	28.9	33.5	33.9	29.3	35.4	-34.7	metazoa
transcript2458	HE688291	253	1e-17	1.2	6.3	2e-05	2e-06	1e-07	-23.0259	metazoa	87.8	30.4	32.3	48.5	48.9	54.7	-33.1	metazoa
transcript2459	HE688292	236	3e-14	1.6	1	3e-12	2e-11	1e-13	-1.20397	metazoa	76.3	30	1	71.2	65.1	74.7	-1.6	metazoa
transcript2461	HE688293	340	8e-19	0.24	2.8	0.009	5.1	0.42	-36.9591	metazoa	91.7	32.7	33.5	39.7	27.3	33.1	-52	metazoa
transcript2470	HE688294	301	1e-15	2	1.3	1e-09	2e-10	7e-15	-1.94591	metazoa	80.9	29.6	34.7	62.8	61.6	79	-1.9	metazoa
transcript2477	HE688295	214	1e-05	1	1	9.7	0.001	5e-08	5.29832	protista	48.1	1	1	29.6	39.3	56.2	8.1	protista
transcript2484	HE688296	350	6e-21	2.7	1.7	1.5	0.28	1.2	-45.2896	metazoa	98.6	29.3	34.3	32.3	31.6	31.6	-64.3	metazoa
transcript2487	HE688297	353	9e-25	0.91	2.2	2.5	2e-06	0.065	-42.245	metazoa	111	30.8	33.9	31.6	48.5	35.8	-62.5	metazoa
transcript2488	HE688298	262	2.7	5e-09	4e-09	0.003	0.006	0.55	20.3302	eubacteria	30	58.2	62.8	41.2	37	32.7	32.8	eubacteria
transcript2489	HE688299	279	3e-09	2	6.3	3.3	5e-05	0.03	-9.72117	metazoa	59.7	29.6	32.3	31.2	43.9	37	-15.8	metazoa
transcript2490	HE688300	280	1e-27	5e-17	9e-18	1.1	4e-26	2e-24	-3.68888	metazoa	120	84.7	91.7	32.7	114	110	-6	metazoa
transcript2494	HE688301	261	7e-17	3.5	0.001	0.0006	4e-05	0.0002	-27.0714	metazoa	85.1	28.9	44.7	43.5	44.3	43.9	-40.4	metazoa
transcript2496	HE688302	238	5e-09	0.0004	3e-07	0.003	0.48	0.001	-4.09434	metazoa	58.9	42	56.6	41.2	30.8	41.6	-2.3	metazoa
transcript2505	HE688303	380	9e-09	2	3.7	5e-08	0.001	1e-05	-1.7148	metazoa	58.2	29.6	33.1	57	39.7	48.5	-1.2	metazoa
transcript2506	HE688304	213	9e-09	4.5	8.3	1e-08	1e-11	2e-05	6.80239	plants	58.2	28.5	32	58.9	65.9	47.8	7.7	plants
transcript2507	HE688305	218	6e-18	2e-12	6e-21	7.4	0.8	2e-11	6.90776	eubacteria	88.6	69.3	102	30	30	67.4	13.4	eubacteria
transcript2510	HE688306	217	7e-20	4.5	6.3	0.012	0.0001	2e-05	-33.286	metazoa	95.1	28.5	32.3	39.3	42.7	47.4	-47.7	metazoa
transcript2511	HE688307	248	5e-06	0.24	6.3	2e-06	0.47	0.017	0.916291	fungi	48.9	32.7	32.3	51.6	30.8	37.7	2.7	fungi
transcript2512	HE688308	320	6e-18	5.8	2.1	4e-06	1e-10	0.25	-16.6289	metazoa	88.6	28.1	33.9	50.8	62.4	33.9	-26.2	metazoa
transcript2515	HE688309	210	2	1	1	0.0001	1e-15	6.1	35.2319	plants	30.4	1	1	45.8	79.3	29.3	48.9	plants
transcript2517	HE688310	335	2e-11	0.7	1e-12	2e-11	6e-09	7e-12	2.99573	eubacteria	67	31.2	74.7	68.6	57	68.9	7.7	eubacteria
transcript2519	HE688311	237	4e-16	1e-10	3e-13	0.005	0.36	0.15	-6.62007	metazoa	82.4	63.5	76.6	40.4	31.2	34.7	-5.8	metazoa
transcript2525	HE688312	201	4e-07	0.71	2.1	6e-07	0.0006	8e-05	-0.405465	metazoa	52.8	31.2	33.9	53.5	40.4	45.4	0.7	fungi
transcript2534	HE688314	213	7e-07	0.013	0.12	0.079	0.094	0.001	-7.26443	metazoa	52	37	38.1	36.6	33.1	42	-10	metazoa
transcript2537	HE688315	248	2.6	2.6	1	9e-08	1.4	4.7	17.179	fungi	30	29.3	1	56.2	29.3	29.6	26.2	fungi
transcript2540	HE688316	324	3e-06	0.14	1.6	0.045	1e-06	2e-06	1.09861	plants	49.7	33.5	34.3	37.4	49.7	51.2	1.5	protista
transcript2548	HE688317	509	5e-45	0.15	0.082	6e-07	1.3	4e-17	-64.2492	metazoa	179	34.3	38.9	54.3	30.4	87.4	-91.6	metazoa
transcript2550	HE688318	295	1e-11	1e-13	2e-15	2e-10	5e-14	1e-13	8.51719	eubacteria	67.8	73.6	83.6	65.5	73.9	75.1	15.8	eubacteria
transcript2553	HE688319	237	8e-21	1.2	2.8	1e-16	6e-14	7e-09	-9.43348	metazoa	98.2	30.4	33.5	85.5	73.6	58.9	-12.7	metazoa
transcript2555	HE688320	429	3e-33	3e-05	2e-05	0.006	0.003	2e-12	-47.9488	metazoa	139	45.8	50.4	40.4	38.5	70.9	-68.1	metazoa
transcript2560	HE688321	354	2e-21	4e-15	1e-16	0.0008	5e-20	2e-10	-3.21888	metazoa	100	78.6	88.2	43.1	94	63.9	-6	metazoa
transcript2561	HE688322	249	2e-30	5.8	1.3	3e-10	2e-17	7e-22	-19.6734	metazoa	130	28.1	34.7	64.3	85.1	102	-28	metazoa
transcript2564	HE688323	222	1e-16	4.4	8.2	2e-15	1e-08	4e-15	-2.99573	metazoa	84.3	28.5	32	82	56.2	79.7	-2.3	metazoa
transcript2566	HE688324	248	1e-25	3.4	3.7	0.034	6e-10	2e-06	-36.3305	metazoa	114	28.9	33.1	37.7	60.5	50.8	-53.5	metazoa
transcript2572	HE688325	424	1.4	0.35	7e-07	0.046	1.1	2e-47	107.865	protista	31.2	32.3	55.5	37.4	30	187	155.8	protista
transcript2573	HE688326	217	2e-07	3.4	1	1	1	2.7	-15.4249	metazoa	53.5	28.9	1	1	1	30.4	-23.1	metazoa
transcript2579	HE688327	206	4e-14	2.7	7e-09	1	8.9	3.6	-12.0725	metazoa	75.9	29.3	62	1	26.6	30	-13.9	metazoa
transcript2584	HE688328	334	4e-06	0.7	2.8	0.22	0.79	0.03	-8.92266	metazoa	49.3	31.2	33.5	35	30	37	-12.3	metazoa
transcript2585	HE688329	266	3e-06	2.6	0.15	2e-06	0.6	0.0009	0.405465	fungi	49.7	29.3	37.7	51.6	30.4	42	1.9	fungi
transcript2586	HE688330	205	4e-12	1.6	8.1	0.5	0.043	0.002	-20.0301	metazoa	69.3	30	32	33.9	34.3	41.2	-28.1	metazoa
transcript2587	HE688331	203	7e-09	7.8	1	1.9	8e-07	0.038	-4.7387	metazoa	58.5	27.7	1	32	50.1	36.6	-8.4	metazoa
transcript2590	HE688332	271	7e-06	4e-05	8e-06	8e-05	0.0001	5e-05	-0.133531	metazoa	48.5	45.4	52	46.6	42.7	46.2	3.5	eubacteria
transcript2594	HE688333	336	1.2	3e-07	8e-22	0.002	0.46	2e-19	48.7598	eubacteria	31.2	52.4	105	42	30.8	94.4	73.8	eubacteria
transcript2595	HE688334	424	1e-24	1	1	2e-12	4e-08	3e-08	-28.3242	metazoa	111	30.8	1	71.6	54.7	57	-39.4	metazoa
transcript2596	HE688335	250	0.11	0.31	7e-18	1e-19	2e-14	0.55	41.5418	fungi	34.7	32.3	92	95.9	75.5	32.7	61.2	fungi
transcript2597	HE688336	281	2.7	0.92	0.74	1e-05	8.9	0.15	12.5062	fungi	30	30.8	35.4	49.3	26.6	34.7	19.3	fungi
transcript2599	HE688337	208	9e-17	0.54	2.2	2e-05	0.056	8e-05	-26.1269	metazoa	84.7	31.6	33.9	48.5	33.9	45.4	-36.2	metazoa
transcript2610	HE688338	215	2e-20	4.5	3e-10	9e-17	2e-15	2e-17	-6.90776	metazoa	96.7	28.5	66.6	86.3	78.6	87.4	-9.3	metazoa
transcript2612	HE688339	201	1e-07	2.7	4.8	1.9	4	1.6	-16.5881	metazoa	54.7	29.3	32.7	32	27.7	31.2	-22	metazoa
transcript2617	HE688340	440	2e-13	1.5	0.0007	0.008	5e-07	0.0004	-14.7318	metazoa	74.3	30.4	45.4	40	51.2	43.5	-23.1	metazoa
transcript2622	HE688341	348	5e-15	2e-12	2e-12	1e-13	0.073	6e-13	-2.99573	metazoa	79	69.7	73.6	75.9	33.5	72.4	-3.1	metazoa
transcript2623	HE688342	279	4e-09	1.2	0.26	3.3	0.36	0.43	-17.9899	metazoa	59.3	30.4	37	31.2	31.2	33.1	-22.3	metazoa
transcript2625	HE688343	206	3e-20	1.2	1	2e-07	4e-05	7e-09	-26.1757	metazoa	96.3	30.4	1	55.1	44.3	58.9	-37.4	metazoa
transcript2627	HE688344	213	2e-08	0.53	1	0.18	2.3	7e-07	-3.55535	metazoa	57.4	31.6	1	35.4	28.5	52.4	-5	metazoa
transcript2633	HE688345	237	3.5	2	3e-08	3.3	0.37	0.33	18.5748	eubacteria	29.6	29.6	60.1	31.2	31.2	33.5	30.5	eubacteria
transcript2634	HE688346	259	1.2	0.037	4e-07	1e-11	0.0002	5e-08	25.5108	fungi	31.2	35.4	56.2	68.9	42	56.2	37.7	fungi
transcript2645	HE688347	279	2.7	1.2	6e-06	7e-11	3.1	2.1	24.3758	fungi	30	30.4	52.4	66.6	28.1	30.8	36.6	fungi
transcript2647	HE688348	216	0.017	2e-06	0.018	0.67	0.47	3.5	9.04782	archaea	37.4	49.3	40.8	33.5	30.8	30	11.9	archaea
transcript2648	HE688349	293	3e-24	2	3.6	0.02	2e-11	2e-07	-29.5281	metazoa	109	29.6	33.1	38.5	65.1	53.9	-43.9	metazoa
transcript2649	HE688350	369	2e-05	7e-06	8e-05	5e-06	4e-05	2e-06	2.30259	protista	47.4	47.8	48.5	50.4	44.3	50.8	3.4	protista
transcript2650	HE688351	237	9e-09	1.6	1	2e-05	0.003	0.0002	-7.70626	metazoa	58.2	30	1	48.9	38.1	43.9	-9.3	metazoa
transcript2652	HE688352	345	3e-22	0.9	0.96	0.84	0.12	0.11	-47.351	metazoa	102	30.8	35	33.1	32.7	35	-67	metazoa
transcript2657	HE688353	207	6e-18	3.5	1	1	8.9	1.6	-39.6548	metazoa	88.6	28.9	1	1	26.6	31.2	-57.4	metazoa
transcript2666	HE688354	502	3e-11	2e-13	2e-18	7e-08	5e-07	1e-13	16.5236	eubacteria	67.4	73.9	94.4	57.4	51.6	75.5	27	eubacteria
transcript2673	HE688355	310	1e-22	1.2	0.43	6e-08	0.0003	1e-08	-32.2362	metazoa	104	30.4	36.2	57	41.6	58.2	-45.8	metazoa
transcript2682	HE688356	230	7e-11	0.003	3e-06	3e-09	5e-11	1e-09	0.336472	plants	65.1	38.9	53.5	61.2	63.9	61.6	-1.2	metazoa
transcript2685	HE688357	233	7e-06	1.6	4.8	0.23	0.46	0.004	-6.34814	metazoa	48.5	30	32.7	35	30.8	40	-8.5	metazoa
transcript2686	HE688358	355	4e-15	3.5	2.2	5e-06	0.002	1e-06	-19.337	metazoa	79.3	28.9	33.9	50.4	38.5	51.6	-27.7	metazoa
transcript2687	HE688359	201	2e-23	0.54	0.33	2e-17	6e-15	4e-22	-2.99573	metazoa	107	31.6	36.6	88.2	77	102	-5	metazoa
transcript2688	HE688360	200	3e-08	2.1	1	0.0002	0.033	0.0004	-8.80488	metazoa	56.6	29.6	1	45.4	34.7	43.1	-11.2	metazoa
transcript2689	HE688361	229	9e-25	2.7	3.7	2e-05	3e-09	8e-11	-32.1184	metazoa	111	29.3	33.1	48.5	58.2	65.5	-45.5	metazoa
transcript2690	HE688362	312	1e-07	2	2e-09	0.0002	9e-08	2e-08	3.91202	eubacteria	54.3	29.6	63.9	45.1	53.1	57.4	9.6	eubacteria
transcript2691	HE688363	229	9e-22	2e-05	5e-19	3e-20	3e-17	1e-21	-0.105361	metazoa	101	46.6	95.9	97.8	84.7	101	0	metazoa
transcript2696	HE688364	242	2e-07	3.4	1	1.1	1.8	1.6	-15.4249	metazoa	53.9	28.9	1	32.7	28.9	31.2	-21.2	metazoa
transcript2697	HE688365	211	3.5	2	2e-11	4e-08	6.8	2.7	25.8881	eubacteria	29.6	29.6	70.5	57.4	26.9	30.4	40.9	eubacteria
transcript2699	HE688366	236	0.002	2.7	0.001	5e-11	0.019	0.013	17.5044	fungi	40.8	29.3	44.7	67	35.4	38.1	26.2	fungi
transcript2700	HE688367	375	2	1.6	5e-07	3e-29	4e-22	2e-10	66.3695	fungi	30.4	30	55.8	127	100	64.3	96.6	fungi
transcript2702	HE688368	208	1e-26	2	5e-23	3e-22	3e-23	8e-21	-8.00637	metazoa	117	29.6	108	104	104	98.6	-9	metazoa
transcript2708	HE688369	298	4e-24	0.14	0.15	4e-14	5e-10	6e-17	-16.5236	metazoa	108	33.5	37.7	77.4	60.5	85.9	-22.1	metazoa
transcript2711	HE688370	264	5e-13	1.6	6.2	3e-13	7e-08	3e-13	0.510826	fungi	72.4	30	32.3	74.3	53.5	73.6	1.9	fungi
transcript2715	HE688371	216	8e-08	10	2.2	0.3	0.015	0.0009	-9.32812	metazoa	55.1	27.3	33.9	34.7	35.8	42	-13.1	metazoa
transcript2720	HE688372	226	0.92	7.6	4e-12	0.66	0.36	2.8	26.1613	eubacteria	31.6	27.7	72.8	33.5	31.2	30.4	41.2	eubacteria
transcript2723	HE688373	388	4e-12	1.2	0.43	1.5	3.3	2.1	-25.4008	metazoa	69.3	30.4	36.2	32.3	28.1	30.8	-33.1	metazoa
transcript2725	HE688374	229	2e-06	6e-05	0.018	0.012	0.0001	0.43	-3.4012	metazoa	50.4	44.7	40.8	39.3	42.7	33.1	-5.7	metazoa
transcript2726	HE688375	394	2e-07	0.53	0.95	0.004	5e-05	0.013	-5.52146	metazoa	53.5	31.6	35	40.8	44.3	38.1	-9.2	metazoa
transcript2728	HE688376	245	1e-10	3.4	1	9.4	3.1	1.6	-23.0259	metazoa	64.7	28.9	1	29.6	28.1	31.2	-33.5	metazoa
transcript2739	HE688377	395	2e-09	2	0.15	0.3	0.71	6e-05	-10.309	metazoa	60.1	29.6	37.7	34.7	30.4	45.8	-14.3	metazoa
transcript2740	HE688378	245	3e-06	6e-05	2e-05	2e-06	3e-05	2e-06	0.405465	fungi	49.7	44.7	50.8	52	44.7	50.8	2.3	fungi
transcript2745	HE688379	402	0.14	0.11	1e-16	0.23	0.25	7e-07	34.8752	eubacteria	34.3	33.9	88.2	35	32	52.4	53.9	eubacteria
transcript2752	HE688381	220	0.004	0.53	5e-11	0.009	0.003	3e-05	18.1975	eubacteria	39.3	31.6	69.3	39.7	38.1	47	30	eubacteria
transcript2753	HE688382	245	1e-11	2.6	1	0.001	2.3	0.038	-18.4207	metazoa	67.8	29.3	1	42.4	28.5	36.6	-25.4	metazoa
transcript2754	HE688383	235	3e-08	1	1	1	1.1	0.0003	-9.21034	metazoa	56.2	1	1	1	29.6	43.5	-12.7	metazoa
transcript2755	HE688384	233	6e-14	2.7	3.6	1.1	0.35	6e-05	-20.7233	metazoa	75.5	29.3	33.1	32.7	31.2	45.8	-29.7	metazoa
transcript2760	HE688385	249	4e-08	0.028	0.12	0.0008	0.003	0.0005	-9.43348	metazoa	55.8	35.8	38.1	43.1	38.1	42.7	-12.7	metazoa
transcript2763	HE688386	217	8e-24	1	1	9.7	0.16	0.003	-47.3735	metazoa	108	1	1	29.6	32.3	40	-68	metazoa
transcript2766	HE688387	230	0.41	0.54	7e-07	2.5	2.3	3.6	13.2806	eubacteria	32.7	31.6	55.5	31.6	28.5	30	22.8	eubacteria
transcript2775	HE688388	338	1e-17	0.9	2.8	0.077	0.0003	2e-05	-28.3242	metazoa	87.4	30.8	33.5	36.6	41.2	47.8	-39.6	metazoa
transcript2778	HE688389	293	2	4e-23	9e-31	1e-16	7e-10	9e-12	69.8761	eubacteria	30.4	105	134	85.9	60.1	68.6	103.6	eubacteria
transcript2783	HE688390	211	8e-08	1	1	5.5	6.8	0.0005	-8.74034	metazoa	55.1	1	1	30.4	26.9	42.7	-12.4	metazoa
transcript2784	HE688391	218	1e-06	0.18	0.15	0.012	0.007	0.008	-8.85367	metazoa	51.2	33.1	37.7	39.3	37	38.9	-11.9	metazoa
transcript2786	HE688392	207	5e-17	4.5	6.4	2e-08	7e-11	8e-13	-9.68034	metazoa	85.5	28.5	32.3	58.2	63.5	72	-13.5	metazoa
transcript2788	HE688393	307	2e-30	0.049	1	1	9e-08	6e-10	-47.1503	metazoa	129	35	1	1	53.1	62.4	-66.6	metazoa
transcript2797	HE688394	226	1e-17	4.4	1	7.3	9e-05	1e-08	-20.7233	metazoa	87.8	28.5	1	30	43.1	58.2	-29.6	metazoa
transcript2801	HE688395	207	1e-05	1.6	8.1	1	1.8	7.9	-11.5129	metazoa	47.8	30	32	1	28.9	28.9	-15.8	metazoa
transcript2802	HE688396	243	2e-30	3e-13	3e-11	4e-18	2e-19	2e-21	-20.7233	metazoa	130	72.4	70.1	90.5	92	100	-30	metazoa
transcript2806	HE688397	349	6e-40	2.6	0.98	5.6	2e-33	8e-37	-7.19544	metazoa	161	29.3	35	30.4	138	151	-10	metazoa
transcript2807	HE688398	280	1e-11	2.7	1.3	7e-11	2e-05	2e-12	1.60944	protista	67.4	29.3	34.7	66.6	45.1	70.5	3.1	protista
transcript2809	HE688399	236	4e-11	1	1	1	3.1	0.33	-22.8335	metazoa	65.9	1	1	1	28.1	33.5	-32.4	metazoa
transcript2810	HE688400	216	4e-06	5.8	8.3	5.7	1.8	2.7	-13.017	metazoa	49.3	28.1	32	30.4	28.9	30.4	-17.3	metazoa
transcript2813	HE688401	433	7e-20	0.65	0.051	1e-11	7e-12	4e-11	-18.4207	metazoa	95.5	31.6	39.3	69.3	67.4	66.6	-26.2	metazoa
transcript2814	HE688402	213	1e-14	3.4	1	0.007	2e-08	2e-08	-14.5087	metazoa	77.8	28.9	1	40	55.5	57.4	-20.4	metazoa
transcript2818	HE688403	224	0.008	3.4	2.2	1e-05	1.8	1.6	6.68461	fungi	38.5	28.9	33.9	49.3	28.9	31.2	10.8	fungi
transcript2822	HE688404	322	1e-06	0.24	1.6	0.29	0.8	0.33	-12.3884	metazoa	50.8	32.7	34.3	34.7	30	33.5	-16.1	metazoa
transcript2823	HE688405	269	8e-16	0.24	3.6	5e-09	5e-09	1e-07	-15.6481	metazoa	81.6	32.7	33.1	60.5	57.4	55.1	-21.1	metazoa
transcript2827	HE688406	253	0.0003	2e-05	8e-06	5.5	0.005	0.05	3.62434	eubacteria	43.1	46.2	52	30.4	37.4	36.2	8.9	eubacteria
transcript2839	HE688407	248	8e-07	0.53	4.8	5.5	0.8	4.7	-13.4038	metazoa	51.6	31.6	32.7	30.4	30	29.6	-18.9	metazoa
transcript2843	HE688408	257	2e-06	2	6.3	0.0006	0.16	0.19	-5.70378	metazoa	50.4	29.6	32.3	43.5	32.3	34.3	-6.9	metazoa
transcript2847	HE688409	232	9e-23	1.6	2.1	6e-13	3e-12	5e-10	-22.6204	metazoa	104	30	33.9	73.6	67.8	62.8	-30.4	metazoa
transcript2853	HE688410	224	4e-14	3.4	1	3e-05	2e-08	0.0001	-13.1224	metazoa	75.9	28.9	1	47.8	55.1	44.7	-20.8	metazoa
transcript2858	HE688411	203	2e-19	7.8	0.066	9e-11	3e-10	3e-17	-5.01064	metazoa	93.6	27.7	38.9	66.2	61.6	86.7	-6.9	metazoa
transcript2861	HE688412	237	6e-13	2.7	2.1	2.5	2e-05	0.11	-17.3221	metazoa	72	29.3	33.9	31.6	45.1	35	-26.9	metazoa
transcript2862	HE688413	206	1e-07	3.5	1	1.1	1	6.1	-16.1181	metazoa	54.3	28.9	1	32.7	1	29.3	-21.6	metazoa
transcript2867	HE688414	287	3e-19	0.7	2.1	1.5	0.009	3e-14	-11.5129	metazoa	92.8	31.2	33.9	32.3	36.6	76.6	-16.2	metazoa
transcript2868	HE688415	229	7e-09	0.32	2.1	0.046	0.6	0.051	-15.6982	metazoa	58.5	32.3	33.9	37.4	30.4	36.2	-21.1	metazoa
transcript2871	HE688416	291	1e-12	1.2	8.1	0.003	0.8	6e-05	-17.9099	metazoa	71.2	30.4	32	41.2	30	45.8	-25.4	metazoa
transcript2875	HE688417	300	2e-08	1.5	4.9	0.005	2.3	2e-09	2.30259	protista	57.4	30	32.7	40.4	28.5	60.8	3.4	protista
transcript2876	HE688418	233	2	4.5	9e-10	1	1	3.6	21.5218	eubacteria	30.4	28.5	65.1	1	29.6	30	34.7	eubacteria
transcript2882	HE688419	280	1e-21	0.89	0.0002	6e-13	3e-11	2e-18	-7.6009	metazoa	100	30.8	47	73.6	64.7	90.9	-9.1	metazoa
transcript2884	HE688420	233	8e-18	2e-07	3e-10	3e-14	2e-16	7e-15	-3.21888	metazoa	88.2	53.1	66.6	77.8	82	79	-6.2	metazoa
transcript2885	HE688421	237	3e-08	0.082	2.8	0.002	0.005	5e-05	-7.41858	metazoa	56.6	34.3	33.5	41.6	37.4	46.2	-10.4	metazoa
transcript2887	HE688422	245	0.69	1.5	9e-13	0.85	0.81	4e-05	27.3653	eubacteria	32	30	75.1	33.1	30	46.6	43.1	eubacteria
transcript2888	HE688423	281	2.7	0.003	1e-16	0.86	0.019	0.15	37.8346	eubacteria	30	38.9	88.2	33.1	35.4	34.7	58.2	eubacteria
transcript2890	HE688424	210	3e-12	1	6.4	0.84	1.1	0.0002	-18.0152	metazoa	69.7	1	32.3	33.1	29.6	44.3	-25.4	metazoa
transcript2897	HE688425	342	3e-19	0.4	1.6	0.001	3.9	6e-05	-32.9293	metazoa	93.2	32	34.3	42.4	27.7	45.8	-47.4	metazoa
transcript2900	HE688426	361	3e-36	1e-17	3e-17	5e-22	3e-24	1e-30	-12.7169	metazoa	149	87	89.7	103	107	131	-18	metazoa
transcript2907	HE688427	245	0.082	0.14	0.75	0.0006	0.025	6e-06	9.52272	protista	35	33.5	35.4	43.5	35	49.3	14.3	protista
transcript2909	HE688428	225	2e-19	1.2	2.8	9e-11	3e-12	1e-15	-8.51719	metazoa	93.6	30.4	33.5	66.2	67.8	81.6	-12	metazoa
transcript2910	HE688429	259	0.71	2.7	1e-16	2.5	8.8	4.6	36.4989	eubacteria	32	29.3	87.8	31.6	26.6	29.6	55.8	eubacteria
transcript2911	HE688430	215	1e-13	3e-07	6e-08	8e-13	1e-11	1e-12	-2.07944	metazoa	74.3	52.4	58.9	73.2	65.9	71.2	-1.1	metazoa
transcript2914	HE688431	224	1e-30	8e-07	4e-09	1e-14	8e-14	3e-15	-35.6374	metazoa	130	50.8	62.8	79.3	73.2	80.1	-49.9	metazoa
transcript2916	HE688432	324	1.2	3.4	8e-08	1.1	1.8	0.0001	16.5236	eubacteria	31.2	28.9	58.5	32.7	28.9	45.1	27.3	eubacteria
transcript2917	HE688433	380	2e-11	2.6	1	2e-06	0.0003	0.038	-11.5129	metazoa	67	29.3	1	51.6	41.6	36.6	-15.4	metazoa
transcript2918	HE688434	219	2e-16	5.8	1	1e-14	2e-12	3e-13	-3.91202	metazoa	83.6	28.1	1	79.3	68.9	73.6	-4.3	metazoa
transcript2920	HE688435	323	3e-07	5.8	1	4e-05	5.2	2.8	-4.89285	metazoa	53.1	28.1	1	47.4	27.3	30.4	-5.7	metazoa
transcript2921	HE688436	224	2e-25	8e-08	4.8	1e-22	4e-24	4e-24	-2.99573	metazoa	113	54.3	32.7	105	107	109	-4	metazoa
transcript2922	HE688437	252	3e-08	8e-05	2e-05	0.29	2e-09	2e-07	2.70805	plants	56.6	44.3	50.8	34.7	58.9	53.9	2.3	plants
transcript2923	HE688438	206	4e-07	3.5	0.43	3e-05	0.001	6e-06	-2.70805	metazoa	52.8	28.9	36.2	48.1	39.7	49.3	-3.5	metazoa
transcript2924	HE688439	237	2e-26	7e-07	4e-05	1.1	0.001	0.0001	-45.0019	metazoa	116	51.2	49.7	32.7	39.7	45.1	-64.8	metazoa
transcript2925	HE688440	302	5e-20	0.52	3.7	5e-12	0.002	1e-17	-5.29832	metazoa	95.5	31.6	33.1	70.5	38.5	88.2	-7.3	metazoa
transcript2926	HE688441	217	2e-29	1.5	0.97	4e-08	3e-06	2e-20	-20.7233	metazoa	126	30	35	57.4	48.1	97.1	-28.9	metazoa
transcript2928	HE688442	209	1e-09	1	8.3	0.034	0.16	3.6	-17.3419	metazoa	60.8	1	32	37.7	32.3	30	-23.1	metazoa
transcript2931	HE688443	206	2e-18	6e-08	3e-06	2e-07	7e-08	1e-09	-20.0301	metazoa	90.1	54.7	53.1	55.5	53.5	61.2	-28.9	metazoa
transcript2936	HE688444	215	3e-15	0.24	2e-19	9e-19	8e-17	1.6	9.61581	eubacteria	79.7	32.7	97.4	92.8	83.2	31.2	17.7	eubacteria
transcript2946	HE688445	236	4e-13	0.082	0.25	0.5	0.37	4e-06	-16.1181	metazoa	72.8	34.3	37	33.9	31.2	49.7	-23.1	metazoa
transcript2947	HE688446	217	2e-25	0.9	0.26	1e-15	2e-12	4e-14	-22.3327	metazoa	113	30.8	37	82.4	68.6	76.3	-30.6	metazoa
transcript2948	HE688447	249	2e-12	1.2	4.8	4.2	3e-07	3e-09	-7.31322	metazoa	70.1	30.4	32.7	30.8	51.6	60.1	-10	metazoa
transcript2958	HE688448	318	1e-09	1e-14	1e-09	1e-07	3e-13	9e-10	11.5129	archaea	60.8	76.6	64.7	56.2	71.2	62	15.8	archaea
transcript2968	HE688449	236	3e-14	0.41	2.8	0.005	1.8	0.0005	-23.5367	metazoa	76.3	32	33.5	40.4	28.9	42.7	-33.6	metazoa
transcript2972	HE688450	242	2e-13	2.6	0.75	0.22	0.0003	9e-10	-8.41183	metazoa	73.6	29.3	35.4	35	41.6	62	-11.6	metazoa
transcript2975	HE688451	226	1e-14	2.6	8.2	8e-05	6e-07	2e-05	-17.9099	metazoa	77.4	29.3	32	46.6	50.4	47.8	-27	metazoa
transcript2976	HE688452	200	1e-18	0.24	8.1	1e-08	8e-09	3e-09	-21.8219	metazoa	91.3	32.7	32	59.3	56.6	60.1	-31.2	metazoa
transcript2977	HE688453	260	2e-24	0.31	0.96	3e-20	5e-09	9e-20	-9.61581	metazoa	110	32.3	35	97.8	57.4	95.1	-12.2	metazoa
transcript2980	HE688454	227	2	2.1	6e-17	6e-15	1.8	4e-11	38.0453	eubacteria	30.4	29.6	89	80.1	28.9	66.6	58.6	eubacteria
transcript2981	HE688455	209	2e-13	2e-16	1e-15	5e-12	5e-14	4e-11	6.90776	archaea	73.9	83.2	84.7	70.5	73.9	66.2	10.8	eubacteria
transcript2985	HE688456	203	8e-08	3.5	1	1.1	0.47	0.55	-15.5862	metazoa	55.1	28.9	1	32.7	30.8	32.7	-22.4	metazoa
transcript2987	HE688457	228	9e-14	1	8.2	0.035	0.002	0.001	-23.1312	metazoa	74.7	1	32	37.7	38.5	42	-32.7	metazoa
transcript2990	HE688458	230	2e-24	0.01	6.2	9e-06	3e-12	1e-11	-28.0365	metazoa	110	37.4	32.3	49.7	68.2	68.2	-41.8	metazoa
transcript2997	HE688459	237	0.002	0.002	0.0004	0.001	0.003	8e-06	5.52146	protista	40.8	40	46.2	42.7	38.1	48.9	8.1	protista
transcript2998	HE688460	208	3e-12	4.5	3.7	1e-12	1e-10	4e-10	1.09861	fungi	69.7	28.5	33.1	72.4	62.8	63.2	2.7	fungi
transcript2999	HE688461	207	0.01	9e-06	2e-05	0.02	5.2	0.013	7.01312	archaea	38.1	47.4	50.4	38.5	27.3	38.1	12.3	eubacteria
transcript3001	HE688462	211	1e-09	3.4	6.4	1.1	0.8	2.7	-20.5001	metazoa	60.8	28.9	32.3	32.7	30	30.4	-28.1	metazoa
transcript3008	HE688463	267	3e-06	0.037	0.73	0.016	0.16	0.029	-8.58173	metazoa	50.1	35.4	35.4	38.9	32.3	37	-11.2	metazoa
transcript3010	HE688464	226	1e-05	3.5	1	1	3	8.1	-11.5129	metazoa	47.8	28.9	1	1	28.1	28.9	-18.9	metazoa
transcript3014	HE688465	303	3e-14	3.4	1	7.1	3.9	0.0007	-23.8731	metazoa	76.3	28.9	1	30	27.7	42.4	-33.9	metazoa
transcript3017	HE688466	228	2e-21	0.32	6.3	1e-13	2e-11	4e-18	-7.6009	metazoa	100	32.3	32.3	75.9	65.1	89.7	-10.3	metazoa
transcript3018	HE688467	221	1e-11	0.062	2e-05	3e-06	3e-08	1e-07	-8.00637	metazoa	67.8	34.7	50.4	51.2	54.7	54.7	-13.1	metazoa
transcript3019	HE688468	223	1e-16	0.9	8.2	6e-12	3e-05	8e-11	-11.0021	metazoa	84.3	30.8	32	70.1	44.7	65.5	-14.2	metazoa
transcript3020	HE688469	269	7.8	0.0004	0.11	6e-12	6.7	2.1	27.8934	fungi	28.5	42	38.1	70.1	26.9	30.8	41.6	fungi
transcript3023	HE688470	220	3e-19	9e-17	1e-24	2e-15	2e-18	2e-17	12.6115	eubacteria	92.8	84	114	82	88.6	87	21.2	eubacteria
transcript3026	HE688471	274	5e-17	0.89	0.002	3e-14	1e-11	1e-13	-6.39693	metazoa	85.5	30.8	44.3	77.8	65.9	74.7	-7.7	metazoa
transcript3028	HE688472	234	4e-07	9e-09	4e-14	9e-08	4e-06	0.0005	16.1181	eubacteria	52.8	57.4	79.3	56.2	47.8	42.7	26.5	eubacteria
transcript3030	HE688473	268	2e-06	7.7	3.6	3.3	0.055	6	-10.2219	metazoa	50.4	27.7	33.1	31.2	33.9	29.3	-16.5	metazoa
transcript3031	HE688474	442	6e-66	3e-13	2e-28	1e-55	1e-56	3e-57	-20.0301	metazoa	248	72.8	126	215	216	219	-29	metazoa
transcript3033	HE688475	342	2e-14	0.9	1	0.17	0.78	1.6	-29.7711	metazoa	77	30.8	1	35.4	30	31.2	-41.6	metazoa
transcript3034	HE688476	221	3e-13	0.24	3e-09	0.005	8e-09	1e-10	-5.80914	metazoa	73.2	32.7	63.2	40.4	56.6	65.1	-8.1	metazoa
transcript3035	HE688477	212	7e-06	2.6	0.34	1.1	4	0.006	-6.7536	metazoa	48.5	29.3	36.6	32.7	27.7	39.3	-9.2	metazoa
transcript3040	HE688478	227	3e-16	6	4.8	2e-09	2e-08	2e-12	-8.80488	metazoa	82.8	28.1	32.7	61.6	55.1	70.9	-11.9	metazoa
transcript3043	HE688479	281	4e-26	2.7	4.8	2.5	0.62	0.03	-54.9744	metazoa	115	29.3	32.7	31.6	30.4	37	-78	metazoa
transcript3044	HE688480	231	2e-18	5e-07	5e-07	9e-16	1e-13	2e-18	0	metazoa	90.1	51.6	55.8	82.8	72.4	90.5	0.4	protista
transcript3047	HE688481	237	5.9	3.5	4e-08	0.66	1.8	2.1	18.8093	eubacteria	28.9	28.9	59.7	33.5	28.9	30.8	30.8	eubacteria
transcript3058	HE688482	253	8e-18	2.7	1.7	6e-07	5e-11	5e-10	-15.6481	metazoa	88.2	29.3	34.3	53.5	63.9	62.8	-24.3	metazoa
transcript3062	HE688483	215	0.93	1.5	5e-06	0.002	0.61	0.065	12.1335	eubacteria	31.6	30	52.8	42	30.4	35.8	21.2	eubacteria
transcript3065	HE688484	209	3e-16	1.2	1	2e-06	0.001	0.0001	-22.6204	metazoa	83.2	30.4	1	51.6	39.3	44.7	-31.6	metazoa
transcript3069	HE688485	216	5e-23	4e-05	7e-07	7e-17	9e-19	2e-16	-9.79813	metazoa	105	45.4	55.5	86.7	89.7	84	-15.3	metazoa
transcript3070	HE688486	211	1e-19	7.7	1.7	3e-07	4e-08	2e-10	-21.4164	metazoa	94.4	27.7	34.3	54.7	54.3	63.9	-30.5	metazoa
transcript3071	HE688487	307	0.54	0.7	1.3	0.51	0.21	6e-14	29.8282	protista	32.3	31.2	34.7	33.9	32	75.9	43.6	protista
transcript3073	HE688488	242	3e-11	4.5	3.7	3.2	0.62	6.2	-23.7518	metazoa	66.2	28.5	33.1	31.2	30.4	29.3	-33.1	metazoa
transcript3074	HE688489	232	5.9	2	4e-30	0.66	1.3	4.7	69.4662	eubacteria	28.9	29.6	132	33.5	29.3	29.6	103.1	eubacteria
transcript3078	HE688490	246	2e-18	1.5	1e-12	3e-07	9e-13	9e-12	-13.017	metazoa	90.5	30	74.7	54.7	69.7	68.6	-15.8	metazoa
transcript3080	HE688491	207	2e-08	7.7	3.7	1.9	0.0002	0.003	-9.21034	metazoa	57.4	27.7	33.1	32	42	40	-15.4	metazoa
transcript3083	HE688492	230	3e-07	1	1	1	1	1	-15.0195	metazoa	53.1	1	1	1	1	1	-52.1	metazoa
transcript3084	HE688493	208	2e-16	7.7	1	0.0006	6.8	1e-05	-24.6353	metazoa	84	27.7	1	43.5	26.9	48.1	-35.9	metazoa
transcript3088	HE688494	240	5e-23	1.2	1	4e-07	1e-09	2e-19	-8.29405	metazoa	105	30.4	1	54.3	59.3	94.4	-10.6	metazoa
transcript3091	HE688495	263	1e-21	0.0007	2.8	0.002	6e-06	0.0001	-36.3305	metazoa	100	41.2	33.5	42	47	45.1	-53	metazoa
transcript3098	HE688496	231	5e-16	0.92	0.56	1e-09	5e-09	4e-11	-11.2898	metazoa	82.4	30.8	35.8	62.8	57.4	66.6	-15.8	metazoa
transcript3100	HE688497	523	5e-17	1.3	0.2	6e-06	1e-06	0.0003	-23.719	metazoa	86.7	31.2	37.7	51.2	50.8	44.7	-35.5	metazoa
transcript3103	HE688498	208	7e-12	4.5	2.9	0.65	8.9	0.19	-24.0244	metazoa	68.6	28.5	33.5	33.5	26.6	34.3	-34.3	metazoa
transcript3104	HE688499	294	4e-13	0.01	0.01	0.29	1e-06	7e-06	-14.7318	metazoa	72.8	37.4	41.6	34.7	49.7	48.9	-23.1	metazoa
transcript3106	HE688500	253	1e-33	1.2	1	1.4	1.4	2e-07	-60.5604	metazoa	140	30.4	1	32.3	29.3	54.3	-85.7	metazoa
transcript3107	HE688501	206	1e-06	4.5	1	1.9	4	4.7	-13.8155	metazoa	50.8	28.5	1	32	27.7	29.6	-18.8	metazoa
transcript3109	HE688502	367	2e-42	0.52	3.6	3e-41	5e-27	1e-34	-2.70805	metazoa	169	31.6	33.1	167	117	144	-2	metazoa
transcript3112	HE688503	247	1e-13	1.5	1.7	1	3.1	1e-10	-6.90776	metazoa	74.3	30	34.3	1	28.1	65.1	-9.2	metazoa
transcript3113	HE688504	214	4e-06	0.001	4e-05	2e-06	7e-05	3e-05	0.693147	fungi	49.3	40	49.7	52	43.5	47	2.7	fungi
transcript3115	HE688505	239	8e-23	7e-09	1e-09	3e-21	5e-20	8e-16	-3.62434	metazoa	104	57.8	64.7	100	94	82	-4	metazoa
transcript3120	HE688506	229	4e-13	2e-05	7e-10	7e-06	4e-07	2e-11	-3.91202	metazoa	72.8	46.6	65.5	50.1	50.8	67.8	-5	metazoa
transcript3122	HE688507	258	0.4	0.54	4e-10	0.18	1.4	0.0003	20.7233	eubacteria	32.7	31.6	66.2	35.4	29.3	43.5	33.5	eubacteria
transcript3131	HE688508	253	0.0001	7e-06	0.0002	7.2	0.12	0.05	2.65926	archaea	44.3	47.8	47	30	32.7	36.2	3.5	archaea
transcript3132	HE688509	327	1e-26	2e-14	3e-26	0.1	0.011	5e-05	-1.09861	metazoa	117	76.3	119	36.2	36.2	46.2	2	eubacteria
transcript3133	HE688510	308	9e-39	3e-10	1e-12	1e-38	1e-37	5e-39	0.587787	protista	157	62.4	74.7	158	152	159	2	protista
transcript3138	HE688511	250	5e-07	1.2	1	1.4	2.3	0.022	-10.6919	metazoa	52.4	30.4	1	32.3	28.5	37.4	-15	metazoa
transcript3147	HE688512	293	0.002	0.0001	8e-11	3.2	0.8	0.55	17.0344	eubacteria	40.4	43.5	68.6	31.2	30	32.7	28.2	eubacteria
transcript3152	HE688513	213	4e-13	5.9	8.3	1.9	0.007	0.0007	-21.2829	metazoa	72.8	28.1	32	32	37	42.4	-30.4	metazoa
transcript3156	HE688514	431	7e-14	0.28	0.013	3e-05	1.5	1e-07	-14.1722	metazoa	75.5	32.7	41.2	48.1	29.6	55.1	-20.4	metazoa
transcript3158	HE688515	338	6e-08	0.69	2.8	1.1	1.8	0.72	-16.2579	metazoa	55.5	31.2	33.5	32.7	28.9	32.3	-22	metazoa
transcript3161	HE688516	250	4e-07	0.53	3.7	0.65	1	1.2	-14.0969	metazoa	52.8	31.6	33.1	33.5	29.6	31.6	-19.3	metazoa
transcript3162	HE688517	275	2e-07	2	2.8	0.0008	8e-07	6e-06	-1.38629	metazoa	53.9	29.6	33.5	43.1	50.1	49.3	-3.8	metazoa
transcript3165	HE688518	216	0.14	0.31	1e-05	5.7	0.019	6e-06	10.0576	protista	34.3	32.3	51.2	30.4	35.4	49.3	16.9	eubacteria
transcript3166	HE688519	209	2e-17	1	0.44	0.84	8.9	2.7	-37.6298	metazoa	87	1	36.2	33.1	26.6	30.4	-50.8	metazoa
transcript3168	HE688520	202	2e-13	4e-07	0.0003	7e-06	3e-05	9e-12	-3.80666	metazoa	73.9	52	46.6	50.1	44.7	68.6	-5.3	metazoa
transcript3170	HE688521	229	1e-07	1	2.1	0.002	0.006	0.003	-9.90349	metazoa	54.3	1	33.9	41.6	37	40.4	-12.7	metazoa
transcript3171	HE688522	202	2e-09	4.6	3.6	0.02	3e-07	0.008	-5.01064	metazoa	60.5	28.5	33.1	38.5	51.2	38.9	-9.3	metazoa
transcript3181	HE688523	269	5e-13	0.53	3.6	0.002	0.0003	0.002	-20.2124	metazoa	72.4	31.6	33.1	41.6	41.2	41.2	-30.8	metazoa
transcript3186	HE688524	302	2e-08	2.6	1	0.64	1.3	0.72	-17.2812	metazoa	57	29.3	1	33.5	29.3	32.3	-23.5	metazoa
transcript3190	HE688525	214	0.0002	0.0007	0.0004	7e-05	9e-05	4e-06	3.91202	protista	43.5	41.2	46.2	46.6	43.1	49.7	6.2	protista
transcript3195	HE688526	315	2e-12	4e-14	9e-18	1e-06	1e-08	2e-16	12.3114	eubacteria	70.5	75.1	91.7	52.4	56.2	84.3	21.2	eubacteria
transcript3201	HE688527	213	6e-08	1.5	1	1	0.36	6.1	-15.6073	metazoa	55.5	30	1	1	31.2	29.3	-24.3	metazoa
transcript3208	HE688528	227	3e-10	3.5	1	5.6	3	0.74	-21.6261	metazoa	63.2	28.9	1	30.4	28.1	32.3	-30.9	metazoa
transcript3212	HE688529	236	1e-14	0.91	4.7	1.1	3.1	3e-05	-21.8219	metazoa	77.4	30.8	32.7	32.7	28.1	47	-30.4	metazoa
transcript3213	HE688530	226	1e-20	0.0001	0.004	0.51	0.35	4e-16	-10.5966	metazoa	97.4	43.5	43.1	33.9	31.2	83.2	-14.2	metazoa
transcript3214	HE688531	209	1e-06	2.6	8.3	2.5	1e-07	0.25	2.30259	plants	51.2	29.3	32	31.6	52.8	33.9	1.6	plants
transcript3217	HE688532	214	2e-10	0.048	5e-08	0.0001	2e-07	3e-08	-5.01064	metazoa	63.9	35	59.3	46.2	52	57	-4.6	metazoa
transcript3218	HE688533	202	3e-08	0.013	1.6	0.005	1e-06	6e-08	-0.693147	metazoa	56.2	37	34.3	40.4	49.7	55.8	-0.4	metazoa
transcript3219	HE688534	205	3e-27	1	1	0.0001	3e-05	6e-19	-19.1138	metazoa	119	1	1	45.8	44.7	92.4	-26.6	metazoa
transcript3220	HE688535	290	7e-06	0.0009	0.0001	1e-06	0.0003	9e-09	6.65644	protista	48.5	40.8	47.8	52.4	41.2	58.5	10	protista
transcript3222	HE688536	220	3e-11	7.6	1	5.6	8.8	2.1	-24.2298	metazoa	66.2	27.7	1	30.4	26.6	30.8	-35.4	metazoa
transcript3223	HE688537	209	4e-05	0.18	0.014	1e-07	0.0003	8e-05	5.99146	fungi	46.2	33.1	41.2	55.8	41.6	45.4	9.6	fungi
transcript3226	HE688538	299	6e-08	0.0001	0.052	0.007	0.042	8e-05	-7.19544	metazoa	55.5	43.9	39.3	40	34.3	45.4	-10.1	metazoa
transcript3228	HE688539	206	7e-20	2e-11	1e-14	6e-13	7e-19	5e-13	-2.30259	metazoa	95.1	66.2	81.3	73.6	90.1	72.8	-5	metazoa
transcript3234	HE688540	351	4e-10	2	2.8	0.66	1.4	0.42	-20.7721	metazoa	62.8	29.6	33.5	33.5	29.3	33.1	-29.3	metazoa
transcript3235	HE688541	206	2e-21	5.9	1	6e-13	3e-09	3e-19	-5.01064	metazoa	100	28.1	1	73.6	58.2	93.2	-6.8	metazoa
transcript3241	HE688542	232	1e-20	0.14	1.6	5.6	3.9	4.7	-44.0856	metazoa	97.8	33.5	34.3	30.4	27.7	29.6	-63.5	metazoa
transcript3246	HE688543	231	2e-07	3.5	8.1	2.5	3	4.8	-16.3412	metazoa	53.9	28.9	32	31.6	28.1	29.6	-21.9	metazoa
transcript3249	HE688544	235	4e-09	2.7	2e-06	0.0001	4e-08	8e-05	-2.30259	metazoa	59.3	29.3	53.9	46.2	54.3	45.4	-5	metazoa
transcript3250	HE688545	231	4e-10	0.0002	0.0002	0.046	1.3	0.002	-13.1224	metazoa	62.8	42.7	47.4	37.4	29.3	40.8	-15.4	metazoa
transcript3252	HE688546	205	1e-22	0.001	1	7e-14	3e-18	3e-15	-10.309	metazoa	104	40.4	1	76.6	87.8	80.1	-16.2	metazoa
transcript3255	HE688547	234	2e-09	4e-07	1e-08	4e-09	1e-08	7e-09	-0.693147	metazoa	60.5	52	61.2	60.8	55.8	58.9	0.7	eubacteria
transcript3261	HE688548	362	6e-27	0.14	2.1	7e-11	7e-05	5e-13	-32.0539	metazoa	118	33.5	33.9	66.6	43.5	72.8	-45.2	metazoa
transcript3263	HE688549	261	8e-18	0.11	6e-06	0.001	0.0006	4e-08	-22.3327	metazoa	88.2	33.9	52.4	42.4	40.4	56.6	-31.6	metazoa
transcript3272	HE688550	209	8e-23	2	1	0.076	2.3	0.0002	-42.3628	metazoa	104	29.6	1	36.6	28.5	43.9	-60.1	metazoa
transcript3274	HE688551	211	1	2e-05	1e-08	7.1	1e-05	0.0001	18.4207	eubacteria	1	46.2	61.2	30	45.8	45.1	60.2	eubacteria
transcript3278	HE688552	298	5e-18	0.021	8.3	3.2	2.3	2.1	-35.9739	metazoa	89	36.2	32	31.2	28.5	30.8	-52.8	metazoa
transcript3280	HE688553	201	4e-10	7.8	4.7	9.4	3.1	2.7	-22.6328	metazoa	62.8	27.7	32.7	29.6	28.1	30.4	-30.1	metazoa
transcript3281	HE688554	232	3e-08	3.5	2.8	1	0.46	8.1	-16.5455	metazoa	56.2	28.9	33.5	1	30.8	28.9	-22.7	metazoa
transcript3283	HE688555	202	2e-20	2	3e-05	2.5	0.62	2e-16	-9.21034	metazoa	97.1	29.6	50.1	31.6	30.4	84	-13.1	metazoa
transcript3285	HE688556	207	1e-13	3e-05	6e-06	3e-09	2e-08	1e-09	-9.21034	metazoa	74.3	45.8	52.4	61.2	55.5	61.6	-12.7	metazoa
transcript3286	HE688557	207	9e-14	2e-07	0.03	2e-10	1e-09	1e-09	-7.70626	metazoa	74.7	52.8	40	65.1	59.3	61.6	-9.6	metazoa
transcript3292	HE688558	230	2e-22	1.2	0.0004	2e-06	4e-16	6e-16	-14.5087	metazoa	103	30.4	46.2	52	80.9	82.4	-20.6	metazoa
transcript3293	HE688559	203	1e-12	1.6	0.73	1e-09	1e-08	5e-13	0.693147	protista	71.2	30	35.4	62.4	56.2	72.8	1.6	protista
transcript3295	HE688560	250	1e-11	3.4	2.8	7.2	8.9	3e-06	-12.6115	metazoa	67.8	28.9	33.5	30	26.6	50.4	-17.4	metazoa
transcript3296	HE688561	277	9e-09	0.52	0.97	0.86	0.36	1e-07	-2.40795	metazoa	58.2	31.6	35	33.1	31.2	54.7	-3.5	metazoa
transcript3303	HE688562	200	4e-19	2.1	8.1	1	5e-09	5e-12	-16.3412	metazoa	92.4	29.6	32	1	57.4	69.3	-23.1	metazoa
transcript3304	HE688563	201	1e-14	2.7	1	1e-05	1	0.0004	-20.7233	metazoa	77.4	29.3	1	49.3	1	43.1	-28.1	metazoa
transcript3305	HE688564	201	1e-06	1e-05	1e-05	1	2e-05	0.19	-2.30259	metazoa	51.2	47.4	51.6	1	45.1	34.3	0.4	eubacteria
transcript3307	HE688565	231	2e-08	1.6	1	7.3	3.9	1.6	-17.7275	metazoa	57.4	30	1	30	27.7	31.2	-26.2	metazoa
transcript3310	HE688566	244	7e-11	2.6	6.3	7e-08	2e-05	2e-06	-6.90776	metazoa	65.1	29.3	32.3	56.6	45.4	51.2	-8.5	metazoa
transcript3313	HE688567	225	2e-13	0.0004	0.005	2e-06	2e-06	2e-07	-13.8155	metazoa	73.9	42	42.7	51.6	48.5	53.9	-20	metazoa
transcript3315	HE688568	301	2e-16	0.0004	2e-06	5e-09	1e-09	3e-14	-5.01064	metazoa	84	42	53.9	60.5	59.3	77	-7	metazoa
transcript3330	HE688569	327	5e-09	0.31	0.006	0.02	1	0.051	-13.9978	metazoa	58.9	32.3	42.4	38.5	29.6	36.2	-16.5	metazoa
transcript3338	HE688570	211	4e-06	0.11	4.9	3.2	1.4	0.42	-10.2219	metazoa	49.3	33.9	32.7	31.2	29.3	33.1	-15.4	metazoa
transcript3339	HE688571	272	2e-12	1.5	0.001	0.002	0.35	0.19	-20.0301	metazoa	70.1	30	45.1	41.6	31.2	34.3	-25	metazoa
transcript3349	HE688572	260	2e-10	1	2.1	0.027	0.004	0.05	-16.8112	metazoa	63.9	1	33.9	38.1	37.7	36.2	-25.8	metazoa
transcript3350	HE688573	241	4e-06	1	1	1	0.001	0.0002	-3.91202	metazoa	49.3	1	1	1	39.3	44.3	-5	metazoa
transcript3353	HE688574	317	9e-15	7.6	3.6	0.13	1.8	6.2	-30.3013	metazoa	78.2	27.7	33.1	35.8	28.9	29.3	-42.4	metazoa
transcript3354	HE688575	205	8e-07	0.7	2.8	0.077	1e-05	0.006	-2.52573	metazoa	51.6	31.2	33.5	36.6	46.2	39.3	-5.4	metazoa
transcript3355	HE688576	218	3e-08	3.4	0.04	5e-07	8e-09	2e-05	1.32176	plants	56.6	28.9	39.7	53.9	56.6	47.4	0	metazoa
transcript3357	HE688577	233	7e-09	7.7	1	4.3	0.008	0.0002	-10.2602	metazoa	58.5	27.7	1	30.8	36.6	43.9	-14.6	metazoa
transcript3358	HE688578	223	7e-07	1	1	0.1	0.001	0.0002	-5.65499	metazoa	52	1	1	36.2	39.3	44.3	-7.7	metazoa
transcript3359	HE688579	262	2.1	3.5	2e-11	5e-10	0.61	1.2	25.3772	eubacteria	30.4	28.9	70.5	63.9	30.4	31.6	40.1	eubacteria
transcript3361	HE688580	230	0.022	0.19	1e-09	3.3	5.1	5e-05	16.9066	eubacteria	37	33.1	64.3	31.2	27.3	46.2	27.3	eubacteria
transcript3364	HE688581	226	4e-10	1e-15	5e-15	6e-13	4e-11	9e-15	12.8992	archaea	62.8	80.1	82.4	73.6	64.3	78.6	19.6	eubacteria
transcript3368	HE688582	210	3e-29	5.9	6.4	3e-08	9e-08	1e-20	-19.6247	metazoa	125	28.1	32.3	57.8	53.1	98.2	-26.8	metazoa
transcript3372	HE688583	218	1e-11	1.5	0.005	2e-07	2e-07	1e-07	-9.21034	metazoa	67.8	30	42.7	55.1	52	55.1	-12.7	metazoa
transcript3376	HE688585	202	3e-09	0.049	0.33	3.2	9e-05	0.11	-10.309	metazoa	59.7	35	36.6	31.2	43.1	35	-16.6	metazoa
transcript3378	HE688586	245	5e-13	1.5	0.15	0.0005	1.8	3e-09	-8.69951	metazoa	72.4	30	37.7	43.9	28.9	60.1	-12.3	metazoa
transcript3379	HE688587	253	0.003	0.022	4e-15	0.22	0.47	3e-07	27.3433	eubacteria	39.7	36.2	82.8	35	30.8	53.5	43.1	eubacteria
transcript3383	HE688588	201	3e-06	0.41	4.8	0.035	0.019	0.15	-8.75358	metazoa	49.7	32	32.7	37.7	35.4	34.7	-12	metazoa
transcript3386	HE688589	222	5e-15	1	1.3	5e-06	2.3	0.14	-20.7233	metazoa	79	1	34.7	50.4	28.5	34.7	-28.6	metazoa
transcript3387	HE688590	227	1e-07	0.54	2e-06	0.002	0.0002	0.0001	-2.99573	metazoa	54.7	31.6	54.3	42	42	45.1	-0.4	metazoa
transcript3388	HE688591	279	2e-14	2e-08	1e-12	3e-06	0.002	1e-09	-3.91202	metazoa	76.6	56.6	74.3	51.2	38.5	61.6	-2.3	metazoa
transcript3392	HE688592	337	1.5	3.5	2e-34	1.1	2.3	3.6	78.0002	eubacteria	30.8	28.9	147	32.7	28.5	30	116.2	eubacteria
transcript3395	HE688593	218	2e-07	0.9	4.8	7e-06	7e-08	3e-08	1.89712	protista	53.5	30.8	32.7	50.1	53.5	57	3.5	protista
transcript3398	HE688594	230	3e-12	3.5	1	7.3	1.3	0.96	-26.4916	metazoa	69.7	28.9	1	30	29.3	32	-37.7	metazoa
transcript3402	HE688595	207	7e-12	1	1e-08	0.85	5e-06	3e-07	-7.26443	metazoa	68.6	1	61.2	33.1	47.4	53.5	-7.4	metazoa
transcript3404	HE688596	227	7e-25	0.24	7e-09	1e-12	7e-16	5e-15	-20.7233	metazoa	111	32.7	62	72.8	80.1	79.3	-30.9	metazoa
transcript3405	HE688597	253	1e-06	2.6	1	0.0001	1e-06	4e-06	0	metazoa	50.8	29.3	1	45.8	49.3	49.7	-1.1	metazoa
transcript3411	HE688598	269	6e-35	0.69	1	5e-31	3e-34	1e-32	-1.60944	metazoa	145	31.2	1	133	140	137	-5	metazoa
transcript3412	HE688599	245	7e-22	1.2	2e-10	0.0002	3e-12	4e-17	-10.9533	metazoa	101	30.4	67	45.4	67.8	86.3	-14.7	metazoa
transcript3413	HE688600	206	1e-06	1.2	1	2.5	0.095	0.32	-11.4616	metazoa	50.8	30.4	1	31.6	33.1	33.5	-17.3	metazoa
transcript3414	HE688601	238	8e-24	7.7	1	1e-17	1e-14	2e-16	-14.0387	metazoa	108	27.7	1	89	76.3	84	-19	metazoa
transcript3416	HE688602	207	5e-07	7.7	1	0.077	0.47	0.55	-11.9447	metazoa	52.4	27.7	1	36.6	30.8	32.7	-15.8	metazoa
transcript3422	HE688603	240	1e-14	7e-06	1e-07	8e-07	4e-19	2e-14	10.1266	plants	77.8	47.8	57.8	53.1	90.9	77.8	13.1	plants
transcript3423	HE688604	218	0.017	0.01	0.003	8e-07	0.005	0.32	9.96411	fungi	37.4	37.4	40.8	48.1	37.4	33.5	10.7	fungi
transcript3425	HE688605	228	4e-11	1	8.2	0.66	0.79	0.03	-20.4356	metazoa	65.9	1	32	33.5	30	37	-28.9	metazoa
transcript3437	HE688606	266	1e-21	1.5	2.1	1.1	2.3	0.022	-44.5376	metazoa	100	30	33.9	32.7	28.5	37.4	-62.6	metazoa
transcript3438	HE688607	227	0.0007	0.92	2e-14	7e-16	2e-05	2e-07	27.631	fungi	42	30.8	80.5	83.2	45.4	54.3	41.2	fungi
transcript3447	HE688608	252	2	3.4	5e-12	7e-11	5e-14	0.94	31.3199	plants	30.4	28.9	72.4	66.6	73.9	32	43.5	plants
transcript3450	HE688609	202	1e-05	0.064	5e-07	3e-06	5.2	1e-05	2.99573	eubacteria	47.8	34.7	55.8	51.2	27.3	48.5	8	eubacteria
transcript3452	HE688610	237	2e-30	6e-21	7e-23	4e-29	2e-27	3e-28	-2.99573	metazoa	130	97.8	108	127	118	123	-3	metazoa
transcript3453	HE688611	257	2e-20	4e-05	8e-05	1e-16	2e-11	1e-12	-8.51719	metazoa	97.1	45.4	48.5	85.9	65.5	71.6	-11.2	metazoa
transcript3458	HE688612	209	1e-11	1	1	0.0001	8.9	6e-10	-4.09434	metazoa	67.4	1	1	45.8	26.6	62.4	-5	metazoa
transcript3459	HE688613	237	1e-11	1.2	1	2e-09	5e-12	3e-11	0.693147	plants	67.8	30.4	1	61.6	67.4	67	-0.4	metazoa
transcript3469	HE688614	233	4.5	3.5	2e-12	0.5	1	2.1	28.442	eubacteria	29.3	28.9	73.9	33.9	29.6	30.8	44.6	eubacteria
transcript3471	HE688615	227	7e-12	1.6	0.74	3e-05	6e-07	2e-05	-11.3588	metazoa	68.6	30	35.4	47.8	50.4	47.8	-18.2	metazoa
transcript3473	HE688616	211	1	2.6	1	7.1	5e-06	2.7	12.2061	plants	1	29.3	1	30	47.4	30.4	46.4	plants
transcript3486	HE688618	228	3e-05	2.1	3e-06	1e-07	4e-07	4e-08	6.62007	protista	46.6	29.6	53.1	55.8	50.8	56.6	10	protista
transcript3487	HE688619	236	3e-13	0.24	1e-18	7e-16	1e-20	2e-19	17.2167	plants	73.2	32.7	94.7	83.2	95.9	94	22.7	plants
transcript3489	HE688620	225	1e-22	0.68	8.2	2.5	0.79	8e-05	-41.2234	metazoa	104	31.2	32	31.6	30	45.4	-58.6	metazoa
transcript3492	HE688621	220	2e-11	0.18	2e-07	4e-08	5e-08	1e-09	-3.91202	metazoa	67.4	33.1	57	57.4	53.9	61.2	-6.2	metazoa
transcript3503	HE688622	1815	1e-75	5e-15	5e-16	0.17	4e-20	8e-32	-101.091	metazoa	284	81.6	89.4	39.3	97.8	139	-145	metazoa
transcript3504	HE688623	2268	8e-08	0.066	8	0.097	0.45	0.002	-10.1266	metazoa	42	38.5	35.8	40.4	35	45.1	3.1	protista
transcript3508	HE688625	1920	0	0.094	7e-76	9e-113	2e-121	4e-158	-98.0949	metazoa	707	37.7	288	409	434	558	-149	metazoa
transcript3510	HE688627	1166	7e-16	0.03	0.11	0.12	0.024	2e-08	-17.1679	metazoa	84.7	38.5	40.8	38.9	38.1	60.8	-23.9	metazoa
transcript3511	HE688628	946	0.034	0.25	2e-36	5e-05	0.34	0.14	78.8185	eubacteria	38.9	35	155	49.7	33.9	37.4	116.1	eubacteria
transcript3512	HE688629	1172	2	0.96	1e-17	4e-16	3.8	2e-15	39.8371	eubacteria	33.5	33.5	93.6	87	30.8	83.6	60.1	eubacteria
transcript3513	HE688630	1372	9e-115	3e-14	2e-37	1e-98	3e-37	1e-96	-36.9467	metazoa	413	78.6	159	361	154	353	-52	metazoa
transcript3515	HE688632	693	4e-36	0.053	4e-05	0.0003	2e-12	9e-20	-37.6523	metazoa	150	36.6	50.8	46.2	70.5	97.1	-52.9	metazoa
[truncated: 26,923 more rows]
