# Supplementary material for: Biochemical Diversification through Foreign Gene Expression in Bdelloid Rotifers
Source: PLoS Genet. 2012 Nov 15;8(11):e1003035. doi: 10.1371/journal.pgen.1003035 (PMC3499245; doi:10.1371/journal.pgen.1003035)
Supplement: Table S4 — An extended version of Table 2. Pathway and identification number, number of contigs labelled as foreign (red), foreign plus indeterminate (pink), indeterminate (grey), metazoan (green), metazoan plus indeterminate (pale green), foreign plus metazoan (orange) and total number of unique matched EC numbers for each one, together with hypergeometric and Benjamini-Hochberg multiple testing correction to check for enrichment of foreign representation in each pathway. (XLS) [file pgen.1003035.s010.xls]

## Sheet: Table S2
Pathway name	EC # represented purely by alien transcripts (red)	EC # represented by both alien and indeterminate transcripts (pink)	EC # represented by both alien and metazoan transcripts (orange)	EC # represented purely by indeterminate transcripts (grey)	EC # represented by both metazoan and indeterminate transcripts (light green)	EC # represented purely by metazoan transcripts (green)	total EC #	EC # represented by alien transcripts (red + pink + orange)	EC # represented by metazoan transcripts (green + light green + orange)	hypergeometric p-value	corrected p-value
ec00230 Purine metabolism	6	2	20	1	8	21	58	28	49	0.0932895	0.221563
ec00520 Amino sugar and nucleotide sugar metabolism	11	1	11	1	6	17	47	23	34	0.106152	0.230501
ec00500 Starch and sucrose metabolism	10	3	9	0	0	12	34	22	21	0.00192365	0.00295349
ec00330 Arginine and proline metabolism	11	5	6	0	9	12	43	22	27	0.0696529	1
ec00380 Tryptophan metabolism	4	3	12	0	9	8	36	19	29	0.0643918	0.123893
ec00260 Glycine, serine and threonine metabolism	5	1	9	1	8	11	35	15	28	0.388001	0.786348
ec00627 Aminobenzoate degradation	3	1	10	1	2	3	20	14	15	0.00478241	0.00519233
ec00680 Methane metabolism	5	1	8	0	3	9	26	14	20	0.0899718	0.108537
ec00240 Pyrimidine metabolism	4	3	7	0	10	13	37	14	30	0.631829	1
ec00051 Fructose and mannose metabolism	8	0	5	1	3	10	27	13	18	0.220335	0.301719
ec00540 Lipopolysaccharide biosynthesis	0	1	11	0	0	0	12	12	11	1.16781e-05	3.85885e-05
ec00910 Nitrogen metabolism	9	0	3	1	0	6	19	12	9	0.0285166	0.722421
ec00524 Butirosin and neomycin biosynthesis	1	0	10	0	0	1	12	11	11	0.000236426	0.000691093
ec00360 Phenylalanine metabolism	4	2	5	1	2	6	20	11	13	0.110003	0.122944
ec00363 Bisphenol degradation	2	2	6	0	0	0	10	10	6	7.90204e-05	0.000164536
ec00906 Carotenoid biosynthesis	1	0	9	0	0	0	10	10	9	7.90204e-05	0.00133457
ec00626 Naphthalene degradation	1	1	8	0	2	0	12	10	10	0.00220879	0.00342587
ec00052 Galactose metabolism	3	0	7	0	2	6	18	10	15	0.117592	0.163982
ec00620 Pyruvate metabolism	3	1	6	0	8	6	24	10	20	0.479198	0.587404
ec00362 Benzoate degradation	2	1	7	0	3	2	15	10	12	0.0281389	1
ec00350 Tyrosine metabolism	2	0	8	1	3	12	26	10	23	0.606415	1
ec00010 Glycolysis / Gluconeogenesis	2	3	5	1	5	11	27	10	21	0.664017	1
ec00940 Phenylpropanoid biosynthesis	2	3	4	0	0	1	10	9	5	0.00133841	0.00151819
ec01040 Biosynthesis of unsaturated fatty acids	2	0	7	0	3	2	14	9	12	0.0499728	0.052749
ec00624 Polycyclic aromatic hydrocarbon degradation	2	0	7	0	3	0	12	9	10	0.0126459	0.147859
ec00053 Ascorbate and aldarate metabolism	3	0	6	1	1	4	15	9	11	0.0827235	0.369823
ec00100 Steroid biosynthesis	2	3	4	3	1	2	15	9	7	0.0827235	0.698554
ec00600 Sphingolipid metabolism	2	0	7	0	0	13	22	9	20	0.51619	1
ec00564 Glycerophospholipid metabolism	3	0	6	0	2	21	32	9	29	0.93522	1
ec00720 Carbon fixation pathways in prokaryotes	3	0	6	1	9	7	26	9	22	0.75276	1
ec00625 Chloroalkane and chloroalkene degradation	1	0	7	0	1	0	9	8	8	0.00313568	0.00328706
ec01057 Biosynthesis of type II polyketide products	1	0	7	1	0	0	9	8	7	0.00313568	0.00462742
ec00760 Nicotinate and nicotinamide metabolism	5	0	3	0	1	11	20	8	15	0.556574	0.650764
ec00561 Glycerolipid metabolism	2	0	6	0	1	12	21	8	19	0.624459	0.68781
ec00270 Cysteine and methionine metabolism	6	0	2	2	6	9	25	8	17	0.830561	1
ec00130 Ubiquinone and other terpenoid-quinone biosynthesis	0	1	7	0	2	2	12	8	11	0.0497365	1
ec00950 Isoquinoline alkaloid biosynthesis	1	0	7	3	1	3	15	8	11	0.192913	1
ec00361 Chlorocyclohexane and chlorobenzene degradation	2	0	5	0	1	0	8	7	6	0.00725366	0.0093437
ec00460 Cyanoamino acid metabolism	3	2	2	0	1	1	9	7	4	0.0216666	0.0498988
ec00730 Thiamine metabolism	5	0	2	0	1	1	9	7	4	0.0216666	0.0598786
ec00903 Limonene and pinene degradation	0	0	7	1	3	3	14	7	13	0.284715	0.49178
ec00340 Histidine metabolism	2	1	4	0	3	6	16	7	13	0.446603	0.754263
ec00250 Alanine, aspartate and glutamate metabolism	1	0	6	0	5	8	20	7	19	0.729239	0.809083
ec00983 Drug metabolism - other enzymes	0	0	7	0	3	9	19	7	19	0.668806	0.968177
ec00480 Glutathione metabolism	2	1	4	2	9	4	22	7	17	0.826102	1
ec00630 Glyoxylate and dicarboxylate metabolism	3	1	3	2	3	10	22	7	16	0.826102	1
ec00945 Stilbenoid, diarylheptanoid and gingerol biosynthesis	0	1	5	0	0	0	6	6	5	0.00353568	0.00378467
ec00623 Toluene degradation	1	0	5	0	2	0	8	6	7	0.0443346	0.137528
ec00062 Fatty acid elongation	1	0	5	0	3	2	11	6	10	0.228045	0.333296
ec00061 Fatty acid biosynthesis	0	0	6	1	0	6	13	6	12	0.401954	0.504934
ec00040 Pentose and glucuronate interconversions	3	0	3	0	1	7	14	6	11	0.489883	0.528101
ec00650 Butanoate metabolism	1	0	5	4	5	7	22	6	17	0.919817	1
ec00562 Inositol phosphate metabolism	3	0	3	0	5	17	28	6	25	0.987425	1
ec00860 Porphyrin and chlorophyll metabolism	1	1	4	1	3	11	21	6	18	0.894258	1
ec00364 Fluorobenzoate degradation	2	0	3	0	0	0	5	5	3	0.00910111	0.0135624
ec00253 Tetracycline biosynthesis	0	0	5	0	1	1	7	5	7	0.0879391	0.112326
ec00563 Glycosylphosphatidylinositol(GPI)-anchor biosynthesis	0	2	3	0	1	2	8	5	6	0.160613	0.212289
ec00930 Caprolactam degradation	1	0	4	1	2	1	9	5	7	0.249291	0.249291
ec00521 Streptomycin biosynthesis	2	0	3	0	1	2	8	5	6	0.160613	0.317055
ec00920 Sulfur metabolism	2	0	3	1	0	4	10	5	7	0.346602	0.348898
ec00960 Tropane, piperidine and pyridine alkaloid biosynthesis	2	0	3	2	3	1	11	5	7	0.4454	0.501487
ec00790 Folate biosynthesis	3	0	2	0	1	5	11	5	8	0.4454	0.593867
ec00592 alpha-Linolenic acid metabolism	1	0	4	0	2	5	12	5	11	0.539902	0.92208
ec00830 Retinol metabolism	0	0	5	0	0	7	12	5	12	0.539902	1
ec00640 Propanoate metabolism	2	0	3	0	6	9	20	5	18	0.943422	1
ec00310 Lysine degradation	0	0	5	2	4	11	22	5	20	0.970247	1
ec00030 Pentose phosphate pathway	1	0	4	1	3	10	19	5	17	0.923086	1
ec00550 Peptidoglycan biosynthesis	1	1	2	0	0	0	4	4	2	0.0233828	0.0317339
ec00981 Insect hormone biosynthesis	0	0	4	0	0	0	4	4	4	0.0233828	0.0323108
ec00231 Puromycin biosynthesis	0	0	4	0	0	0	4	4	4	0.0233828	0.0370228
ec00941 Flavonoid biosynthesis	0	1	3	0	0	0	4	4	3	0.0233828	0.0564158
ec00523 Polyketide sugar unit biosynthesis	2	0	2	0	0	0	4	4	2	0.0233828	0.1367
ec00622 Xylene degradation	0	0	4	0	1	0	5	4	5	0.0805098	0.14397
ec00904 Diterpenoid biosynthesis	0	0	4	0	0	0	4	4	4	0.0233828	0.148091
ec00073 Cutin, suberine and wax biosynthesis	1	0	3	0	1	0	5	4	4	0.0805098	0.149238
ec00982 Drug metabolism - cytochrome P450	0	0	4	0	0	3	7	4	7	0.273985	0.338583
ec00190 Oxidative phosphorylation	1	0	3	0	1	4	9	4	8	0.497808	0.504446
ec00643 Styrene degradation	2	1	1	0	1	2	7	4	4	0.273985	0.694095
ec00440 Phosphonate and phosphinate metabolism	3	0	1	0	1	6	11	4	8	0.686162	0.808502
ec00351 DDT degradation	1	0	3	0	1	0	5	4	4	0.0805098	0.815833
ec00970 Aminoacyl-tRNA biosynthesis	0	0	4	0	7	10	21	4	21	0.987633	1
ec00670 One carbon pool by folate	0	0	4	0	3	6	13	4	13	0.818481	1
ec00750 Vitamin B6 metabolism	2	2	0	0	1	2	7	4	3	0.273985	1
ec00565 Ether lipid metabolism	0	1	3	0	1	9	14	4	13	0.86515	1
ec00300 Lysine biosynthesis	1	1	2	1	1	3	9	4	6	0.497808	1
ec00966 Glucosinolate biosynthesis	0	0	4	0	1	1	6	4	6	0.167673	1
ec00121 Secondary bile acid biosynthesis	0	0	3	0	0	0	3	3	3	0.0599634	0.162758
ec00942 Anthocyanin biosynthesis	0	0	3	1	0	0	4	3	3	0.169705	0.211436
ec01056 Biosynthesis of type II polyketide backbone	0	0	3	0	0	0	3	3	3	0.0599634	0.21701
ec00905 Brassinosteroid biosynthesis	0	0	3	0	0	0	3	3	3	0.0599634	0.227861
ec00402 Benzoxazinoid biosynthesis	0	0	3	0	0	0	3	3	3	0.0599634	0.253179
ec00195 Photosynthesis	1	0	2	0	0	0	3	3	2	0.0599634	0.284826
ec00522 Biosynthesis of 12-, 14- and 16-membered macrolides	0	0	3	0	0	0	3	3	3	0.0599634	0.314291
ec00311 Penicillin and cephalosporin biosynthesis	3	0	0	0	1	0	4	3	1	0.169705	0.437206
ec00943 Isoflavonoid biosynthesis	1	0	2	0	0	0	3	3	2	0.0599634	0.759536
ec00450 Selenocompound metabolism	0	0	3	1	3	3	10	3	9	0.821247	0.837782
ec00430 Taurine and hypotaurine metabolism	1	0	2	0	0	2	5	3	4	0.303498	0.85429
ec00710 Carbon fixation in photosynthetic organisms	1	0	2	1	3	7	14	3	12	0.956251	1
ec00604 Glycosphingolipid biosynthesis - ganglio series	0	0	3	0	1	1	5	3	5	0.303498	1
ec00281 Geraniol degradation	1	0	2	0	3	2	8	3	7	0.668907	1
ec00071 Fatty acid metabolism	0	0	3	1	7	7	18	3	17	0.990797	1
ec00770 Pantothenate and CoA biosynthesis	2	0	1	0	2	7	12	3	10	0.909441	1
ec00900 Terpenoid backbone biosynthesis	1	0	2	1	2	6	12	3	10	0.909441	1
ec00740 Riboflavin metabolism	1	0	2	0	0	4	7	3	6	0.563326	1
ec00511 Other glycan degradation	1	0	2	0	1	5	9	3	8	0.754457	1
ec00590 Arachidonic acid metabolism	0	0	3	0	3	9	15	3	15	0.970027	1
ec00531 Glycosaminoglycan degradation	1	0	2	0	1	2	6	3	5	0.439322	1
ec00980 Metabolism of xenobiotics by cytochrome P450	0	0	3	0	0	4	7	3	7	0.563326	1
ec00944 Flavone and flavonol biosynthesis	1	0	1	0	0	0	2	2	1	0.153484	0.569015
ec00290 Valine, leucine and isoleucine biosynthesis	2	0	0	0	0	2	4	2	2	0.511347	0.818155
ec01053 Biosynthesis of siderophore group nonribosomal peptides	0	0	2	0	0	0	2	2	2	0.153484	0.933184
ec00633 Nitrotoluene degradation	0	0	2	0	1	1	4	2	4	0.511347	1
ec00601 Glycosphingolipid biosynthesis - lacto and neolacto series	1	0	1	0	0	4	6	2	5	0.755208	1
ec00791 Atrazine degradation	2	0	0	0	1	0	3	2	1	0.340526	1
ec00400 Phenylalanine, tyrosine and tryptophan biosynthesis	1	0	1	1	1	2	6	2	4	0.755208	1
ec00140 Steroid hormone biosynthesis	0	0	2	0	0	10	12	2	12	0.978455	1
ec00514 Other types of O-glycan biosynthesis	0	0	2	0	2	3	7	2	7	0.831962	1
ec00603 Glycosphingolipid biosynthesis - globo series	0	0	2	0	1	4	7	2	7	0.831962	1
ec00473 D-Alanine metabolism	2	0	0	0	0	0	2	2	0	0.153484	1
ec00965 Betalain biosynthesis	0	0	2	0	1	2	5	2	5	0.649913	1
ec00280 Valine, leucine and isoleucine degradation	0	0	2	0	7	17	26	2	26	0.999965	1
ec00591 Linoleic acid metabolism	0	0	2	0	0	1	3	2	3	0.340526	1
ec00642 Ethylbenzene degradation	0	0	2	0	0	1	3	2	3	0.340526	1
ec00785 Lipoic acid metabolism	0	1	1	0	1	1	4	2	3	0.511347	1
ec00902 Monoterpenoid biosynthesis	1	1	0	0	0	3	5	2	3	0.649913	1
ec00410 beta-Alanine metabolism	1	0	1	1	5	8	16	2	14	0.996319	1
ec00232 Caffeine metabolism	0	1	1	0	0	2	4	2	3	0.511347	1
ec00513 Various types of N-glycan biosynthesis	1	0	1	2	4	14	22	2	19	0.999769	1
ec00196 Photosynthesis - antenna proteins	1	0	0	0	0	0	1	1	0	0.392133	0.402732
ec00909 Sesquiterpenoid biosynthesis	1	0	0	0	0	0	1	1	0	0.392133	0.408249
ec01055 Biosynthesis of vancomycin group antibiotics	0	0	1	0	0	0	1	1	1	0.392133	0.654992
ec00312 beta-Lactam resistance	1	0	0	0	0	0	1	1	0	0.392133	0.735855
ec00471 D-Glutamine and D-glutamate metabolism	1	0	0	0	0	2	3	1	2	0.775911	1
ec00533 Glycosaminoglycan biosynthesis - keratan sulfate	0	0	1	0	1	3	5	1	5	0.917646	1
ec00780 Biotin metabolism	0	0	1	0	0	4	5	1	5	0.917646	1
ec00072 Synthesis and degradation of ketone bodies	0	0	1	0	2	2	5	1	5	0.917646	1
ec00512 Mucin type O-Glycan biosynthesis	0	0	1	0	0	3	4	1	4	0.864099	1
ec00621 Dioxin degradation	0	0	1	0	0	0	1	1	1	0.392133	1
ec00020 Citrate cycle (TCA cycle)	0	0	1	0	7	9	17	1	17	0.99981	1
ec00908 Zeatin biosynthesis	0	0	1	1	0	1	3	1	2	0.775911	1
ec00901 Indole alkaloid biosynthesis	1	0	0	0	0	1	2	1	1	0.630783	1
ec00120 Primary bile acid biosynthesis	0	0	0	0	1	8	9	0	9	1	1
ec00401 Novobiocin biosynthesis	0	0	0	1	1	1	3	0	2	1	1
ec00472 D-Arginine and D-ornithine metabolism	0	0	0	0	1	0	1	0	1	1	1
ec00510 N-Glycan biosynthesis	0	0	0	2	4	19	25	0	23	1	1
ec00532 Glycosaminoglycan biosynthesis - chondroitin sulfate	0	0	0	0	1	6	7	0	7	1	1
ec00534 Glycosaminoglycan biosynthesis - heparan sulfate	0	0	0	0	1	6	7	0	7	1	1
ec00660 C5-Branched dibasic acid metabolism	0	0	0	0	1	0	1	0	1	1	1
ec01051 Biosynthesis of ansamycins	0	0	0	0	0	1	1	0	1	1	1
